# Supplementary material for: Can splitting influence corporate strategy? Exploring the effects of TMT faultlines on internationalization speed
Source: PLoS One. 2025 May 28;20(5):e0324505. doi: 10.1371/journal.pone.0324505 (PMC12118836; doi:10.1371/journal.pone.0324505)
Supplement: S1 Raw Data — (XLSX) [file pone.0324505.s001.xlsx]

## Sheet: Sheet1
year	SPEED	SPEED2	TMTFau	TMTFLS	DC	DC2	Mshare（%）	TMTSize	Diversification	Firm size	Growth	Asset liability ratio	CEO duality	Ownership
2016	1.24799	0.0108122	0.335756	0.278014	2.46163	0.122687	6.72717	6	0.828297	22.8265	0.448569	0.246583	0	0
2010	1.11351	-0.0360062	0.479724	0.402458	1.79357	0.0588804	5.82513	6	1	22.6204	0.549501	0.328237	0	1
2011	1.08616	-0.0201976	0.431112	0.366946	1.81639	0.0622375	5.75124	6	1	23.059	-0.103081	0.582013	0	1
2012	1.07508	-0.0350274	0.476714	0.40066	1.70053	0.0285218	5.63703	7	1	23.0438	-0.119743	0.59178	0	1
2013	1.10292	-0.0155418	0.416795	0.349148	1.88084	0.0663414	5.85546	7	1	23.3426	-0.082928	0.638573	0	1
2014	1.07024	-0.0323504	0.468482	0.39478	1.72749	0.0370922	5.62311	7	1	23.394	0.093396	0.649905	0	1
2016	1.03838	-0.00645672	0.388858	0.325275	1.7173	0.0457732	5.56165	7	1	23.3861	-0.06582	0.636919	0	1
2010	1.03781	-0.0267676	0.451315	0.379299	1.64533	0.0773955	5.48134	7	1	23.1843	-0.01905	0.547908	0	1
2011	0.979221	-0.0346772	0.475637	0.397237	1.47292	0.0509704	5.15916	10	0.358883	24.7147	1.5283	0.645179	0	1
2012	0.874953	-0.0344969	0.475083	0.396759	1.25996	0.0309811	4.63843	9	0.389775	24.8878	0.238693	0.664184	0	1
2013	0.911391	-0.0128763	0.408599	0.339279	1.35469	0.0369578	4.88804	10	0.303724	24.8663	-0.152686	0.648892	0	1
2014	0.894942	-0.0165202	0.419804	0.348299	1.34949	0.0409322	4.79274	10	0.237815	25.0083	0.065159	0.662616	0	1
2015	0.954857	-0.0210917	0.433861	0.360422	1.47147	0.0458341	5.08232	10	0.204349	25.1981	0.21074	0.689185	0	1
2016	0.927714	-0.00198857	0.375119	0.310786	1.41443	0.0467598	5.00744	10	0.214929	25.3939	-0.162479	0.667536	0	1
2010	0.896095	-0.0551616	0.538627	0.455164	1.2905	0.0345426	4.68387	10	0.184075	25.5485	-0.129063	0.685954	0	1
2011	1.20149	0.00832604	0.343401	0.2795	2.35186	0.160561	6.47157	7	0.431698	21.3549	0.185471	0.307152	0	1
2012	1.10814	-0.110221	0.707938	0.597478	1.48474	0.049516	5.52092	6	0.436166	21.7712	0.338397	0.194236	0	1
2013	1.13182	-0.0651907	0.569467	0.478897	1.66985	0.070301	5.79942	5	0.450563	22.139	-0.02327	0.164936	1	1
2014	1.01495	-0.0623239	0.560652	0.469939	1.48655	0.0527735	5.2419	7	1	22.7991	0.576943	0.687553	0	1
2015	1.03562	-0.0309372	0.464137	0.385242	1.61273	0.0574613	5.45484	6	1	22.8092	0.336041	0.6375	0	1
2016	0.985257	-0.0303767	0.462413	0.388229	1.48958	0.0659256	5.20408	7	1	22.7778	-0.06098	0.608351	0	1
2012	0.948916	-0.0580297	0.547447	0.46118	1.35653	0.0306082	4.9338	8	1	22.7998	0.042883	0.588088	0	1
2013	1.03338	-0.0611699	0.557103	0.463369	1.49479	0.0875697	5.3356	8	1	23.4764	1.06275	0.454445	0	1
2014	0.889477	-0.0770842	0.60604	0.506432	1.22264	0.0510537	4.59075	8	1	23.7973	0.129542	0.387465	0	1
2015	0.902847	-0.0280646	0.455303	0.376437	1.28843	0.0410635	4.79738	9	1	23.7996	0.019635	0.365342	0	1
2016	1.08441	0.0111455	0.334731	0.275371	1.95025	0.135284	5.87238	5	0.753057	21.412	0.272683	0.450407	1	1
2010	1.09824	-0.0172528	0.422056	0.351843	1.83377	0.116864	5.8246	6	0.841586	21.4949	0.160804	0.46746	1	0
2011	1.10202	-0.0172528	0.422056	0.354671	1.81992	0.0951391	5.8438	6	0.881133	21.5682	0.036422	0.502397	1	0
2012	1.03888	-0.0129594	0.408854	0.341381	1.70387	0.0813692	5.53908	6	0.89174	21.6786	0.250175	0.5322	1	0
2013	1.12665	0.0143769	0.324794	0.268382	2.15228	0.157703	6.1082	5	1	22.0215	0.109122	0.644927	1	0
2014	1.0781	0.0143769	0.324794	0.267765	1.9847	0.137144	5.85314	5	0.723706	22.2193	0.31581	0.701165	1	0
2015	1.10434	0.0143769	0.324794	0.268382	1.97051	0.147042	5.99097	5	0.427205	22.6383	0.648273	0.660779	1	0
2016	1.13253	-0.0515554	0.527538	0.441912	1.73028	0.0831243	5.85682	4	0.745956	23.4023	0.27407	0.6138	0	0
2010	1.02873	-0.0609496	0.556425	0.467441	1.50799	0.0425099	5.31372	7	0.998116	24.2175	2.68032	0.674447	0	1
2011	1.0385	-0.0609496	0.556425	0.468101	1.52772	0.0556818	5.36129	7	0.980278	24.2137	-0.083606	0.68834	0	1
2012	1.0385	-0.0609496	0.556425	0.47136	1.52087	0.054959	5.36129	7	0.991714	24.3915	0.042942	0.738523	0	1
2013	1.03108	-0.0609496	0.556425	0.470942	1.50315	0.0514287	5.32518	7	0.996346	24.3926	-0.023736	0.77851	0	1
2014	1.07527	-0.0609496	0.556425	0.470506	1.58552	0.0475431	5.54048	7	0.995728	24.4258	-0.00839	0.791154	0	1
2015	1.0544	-0.00348872	0.379732	0.317787	1.77422	0.0628652	5.65585	5	0.99526	24.3985	-0.055301	0.779422	0	1
2016	1.10387	0.048147	0.22095	0.182145	1.05633	0.00457408	6.14308	6	0.993972	24.4334	-0.052206	0.767378	0	1
2010	1.20618	-0.000884045	0.371722	0.31155	2.31685	0.173673	6.45122	7	0.957024	21.4122	0.291311	0.509238	0	1
2010	1.08	-0.0824513	0.622544	0.529635	1.54385	0.0756536	5.48581	7	0.997767	21.5357	-0.023686	0.482769	0	1
2011	1.02797	-0.0714556	0.588732	0.497325	1.49843	0.0693347	5.27418	7	1	21.6819	0.217122	0.51634	0	1
2012	1.09797	0.00227066	0.362021	0.299416	1.99138	0.137907	5.9051	7	0.941057	22.1206	0.280434	0.552956	0	1
2013	1.11344	-0.0454255	0.508688	0.426017	1.74841	0.104108	5.78709	7	0.959187	22.3457	0.882775	0.594943	0	1
2014	0.863451	0.00583715	0.351054	0.293798	1.1391	0.0193494	4.69917	9	0.297223	24.7025	0.170396	0.661685	0	1
2016	0.915871	-0.0497376	0.521948	0.439542	1.33146	0.0314663	4.79686	20	1	24.8663	0.550545	0.563865	1	1
2010	0.86138	-0.059484	0.551919	0.463391	1.21643	0.0119548	4.50217	20	0.933433	24.9941	0.438917	0.502181	1	1
2011	0.794187	-0.0311377	0.464753	0.390574	1.05148	0.00477034	4.24294	18	0.386475	25.2135	-0.035215	0.576009	1	1
2012	1.29845	0.0427734	0.237474	0.196093	3.22925	0.207165	7.17097	8	1	22.6585	0.515668	0.539772	0	1
2013	1.22699	-0.00374383	0.380516	0.314702	2.31193	0.204184	6.54479	8	1	22.8384	0.082098	0.539619	0	1
2014	1.01137	-0.127763	0.76188	0.642237	1.32592	0.0479701	5.01773	7	1	23.248	-0.121171	0.449712	0	1
2015	1.04756	-0.0486514	0.518608	0.441291	1.56468	0.0511067	5.44948	7	1	23.3836	0.307734	0.472021	0	1
2016	1.11954	-0.0435797	0.503013	0.428084	1.74501	0.0947448	5.82465	8	1	22.002	0.41812	0.752424	0	1
2010	1.03699	-0.13375	0.780289	0.660845	1.34335	0.0301332	5.1167	7	1	22.1623	0.162645	0.776426	0	1
2012	1.15445	0.0228037	0.298882	0.248596	2.32941	0.104495	6.2941	7	1	22.277	0.043495	0.763796	0	1
2013	1.10969	-0.0623125	0.560616	0.4724	1.6399	0.0476513	5.703	8	1	22.5741	0.197908	0.609224	0	1
2014	1.07628	-0.00432147	0.382292	0.322515	1.9062	0.118247	5.76527	7	1	22.611	0.043652	0.591573	0	1
2015	1.15617	0.0260871	0.288785	0.241874	2.38272	0.190788	6.31902	7	1	22.665	-0.020955	0.574696	0	1
2016	1.0403	-0.0180223	0.424423	0.352605	1.6964	0.0874894	5.52694	6	1	22.8154	0.015888	0.598875	0	1
2010	1.18759	-0.0015659	0.373819	0.309606	2.22346	0.0972372	6.35186	4	1	23.073	0.346167	0.852209	0	1
2011	1.14163	-0.0015659	0.373819	0.307356	2.07721	0.0639524	6.11438	4	1	23.2976	-0.189782	0.875378	0	1
2012	1.1748	0.0512354	0.211453	0.163587	1.85083	0.080939	6.54526	7	1	23.7263	0.05907	0.863882	0	1
2013	1.21333	0.0127282	0.329864	0.278433	2.37189	0.108859	6.55532	7	1	23.8274	-0.183116	0.89864	0	1
2014	1.21201	0.0448745	0.231013	0.189886	2.66021	0.316221	6.71427	8	1	23.934	-0.021947	0.966771	0	1
2015	1.09703	-0.0195645	0.429165	0.354684	1.81596	0.105791	5.80894	7	0.388762	24.5697	0.484089	0.507345	0	1
2016	1.29053	-0.0147221	0.414275	0.340914	2.32869	0.167086	6.8156	4	0.686523	21.7936	0.264955	0.686778	0	1
2012	1.26063	-0.0291447	0.458625	0.382982	2.14824	0.160931	6.59251	4	0.914375	22.2538	0.345763	0.417175	0	1
2013	0.795051	-0.0583889	0.548551	0.457584	1.1109	0.0105991	4.18109	9	1	24.6171	-0.159891	0.598504	1	1
2014	0.752443	-0.0421884	0.498734	0.419487	1.0062	0.000447535	4.00857	9	1	24.5069	0.014011	0.534267	1	1
2015	1.12877	-0.0709799	0.587269	0.498384	1.64968	0.068935	5.76228	4	0.870231	24.5438	0.031643	0.671543	1	1
2016	1.06636	-0.0709799	0.587269	0.49703	1.55196	0.0515832	5.46105	4	0.875485	24.5887	0.113492	0.699418	1	1
2014	1.09724	-0.0669659	0.574926	0.486455	1.62452	0.0583642	5.62497	7	0.896168	24.7632	-0.063133	0.747491	1	1
2015	1.18429	-0.0243885	0.443999	0.370857	2.00761	0.0519192	6.23	5	0.822632	25.0795	0.057114	0.778623	1	1
2016	1.31948	-0.0914767	0.650297	0.549992	1.83369	0.0440718	6.5878	5	0.758454	25.1335	0.117581	0.725773	1	1
2012	1.16426	0.0512198	0.211501	0.171719	1.18182	0.0149943	6.48759	6	0.196999	22.0213	0.050416	0.279313	1	0
2013	1.1716	0.0554237	0.198574	0.158389	2.5823	0.0913832	6.54953	6	0.187246	22.25	0.159971	0.345714	1	0
2014	1.12944	0.0349023	0.261678	0.206595	1.86052	0.0923263	6.21842	6	0.204554	22.452	0.246801	0.435524	1	0
2015	1.06263	-0.0302791	0.462113	0.381382	1.66376	0.0687452	5.59288	7	0.188389	22.7115	0.200394	0.440964	0	0
2016	1.08801	-0.0297962	0.460628	0.380787	1.72461	0.0362305	5.72225	7	0.187468	22.8124	0.194127	0.404534	0	0
2010	1.07889	-0.0277825	0.454436	0.377379	1.70831	0.0354157	5.68434	8	0.180639	23.0774	0.155767	0.325153	0	1
2011	1.37366	0.0115569	0.333466	0.274301	2.90109	0.0950545	7.38928	4	0.978956	20.5424	-0.01404	0.270619	1	1
2012	1.24839	0.0115569	0.333466	0.276156	2.55352	0.0776758	6.73307	4	0.954944	20.7405	0.376169	0.399331	1	1
2013	1.10064	-0.0795181	0.613524	0.524252	1.56227	0.0644678	5.59507	7	0.644134	22.6856	0.300892	0.614091	0	1
2014	0.975224	-0.0620547	0.559824	0.480897	1.41987	0.0280302	5.04946	7	0.570006	22.7518	0.094435	0.624569	0	1
2015	0.900633	-0.120817	0.740519	0.635361	1.2003	0.0274684	4.52831	7	0.558701	22.7884	0.033638	0.621935	0	1
2016	0.949557	0.0209514	0.304577	0.249497	1.44439	0.0408145	5.2015	7	1	22.9215	0.021432	0.61834	0	1
2010	0.971597	0.0348497	0.26184	0.211411	1.13812	0.0126969	5.37095	7	1	22.9278	-0.032419	0.622796	0	1
2012	0.886048	-0.0201291	0.430901	0.358388	1.30134	0.0357069	4.73656	7	1	23.2496	0.202661	0.586964	0	1
2013	1.32826	0.00232184	0.361864	0.293196	2.51258	0.222073	7.10017	5	1	21.1407	0.587855	0.345721	0	1
2014	1.25895	0.00232184	0.361864	0.294452	2.46363	0.214886	6.74052	5	1	21.3333	0.575136	0.449016	0	1
2015	1.23018	0.00232184	0.361864	0.301971	2.38907	0.0994378	6.59126	5	1	21.6379	0.268269	0.58191	0	1
2016	1.18794	0.0284157	0.281625	0.227655	2.58645	0.228022	6.4996	4	1	21.8257	0.323422	0.642641	0	1
2016	1.1705	-0.0188306	0.426908	0.353196	2.01243	0.11238	6.18509	5	1	21.9845	0.399643	0.68796	0	1
2010	1.18644	-0.0808522	0.617627	0.515977	1.68693	0.111677	6.00042	6	1	22.1512	0.300994	0.571952	0	1
2011	1.45993	0.0438042	0.234305	0.180814	3.55713	0.135209	8.05204	5	0.650664	22.7584	0.519975	0.620172	0	0
2013	0.96972	0.017187	0.316153	0.254907	1.48295	0.0239751	5.29415	5	0.483722	23.0573	0.009192	0.654953	0	0
2014	1.07217	0.017187	0.316153	0.254065	1.55627	0.0363911	5.83394	5	0.476957	23.0971	-0.059219	0.630683	0	0
2015	1.05336	-0.0278694	0.454703	0.370859	1.641	0.074054	5.55548	8	1	23.6462	0.509004	0.544765	0	0
2016	1.05663	0.000753379	0.366687	0.296551	1.90494	0.10421	5.68444	10	1	23.8479	0.163486	0.589365	0	0
2012	1.03271	0.0131214	0.328655	0.276817	1.93013	0.105671	5.60963	11	1	23.8405	-0.293575	0.586932	0	1
2013	0.982056	0.01641	0.318542	0.264267	1.71402	0.206988	5.35621	9	1	23.8225	-0.003561	0.577607	0	1
2014	0.967552	0.0271566	0.285496	0.235768	1.71793	0.116048	5.31996	10	1	23.7583	-0.182069	0.561288	0	1
2015	0.986741	0.0271566	0.285496	0.233327	1.31889	0.0322904	5.42212	10	1	23.738	-0.35339	0.563075	0	1
2016	0.987723	-0.0663018	0.572884	0.481504	1.40642	0.0473498	5.09656	4	0.995434	21.6029	0.028756	0.596963	1	1
2010	1.09449	0.0455325	0.22899	0.188455	2.06644	0.152862	6.07979	5	0.991123	21.5167	-0.285811	0.537735	1	0
2011	1.17752	0.0455325	0.22899	0.18875	2.25059	0.104257	6.53057	5	0.991592	21.6058	-0.024012	0.546238	1	0
2012	1.0086	-0.0265964	0.450788	0.371017	1.59447	0.049559	5.33479	5	0.991247	22.0667	0.170669	0.497427	1	0
2013	0.998704	-0.0515554	0.527538	0.438265	1.48154	0.0738585	5.19876	4	1	22.0859	0.686157	0.483665	1	0
2014	0.935097	-0.0964523	0.665597	0.551631	1.27636	0.0386789	4.75414	5	0.993367	22.1501	0.06003	0.49158	1	0
2015	1.02046	-0.019767	0.429788	0.351065	1.64217	0.118884	5.41963	4	0.490998	22.2739	43.8847	0.327206	0	0
2016	1.07465	-0.0552116	0.538781	0.455827	1.5954	0.0453366	5.5586	4	0.569463	22.2389	-0.278284	0.269682	0	0
2010	1.06645	0.0277053	0.283809	0.234718	1.94445	0.0618234	5.84889	4	0.457295	22.4794	-0.165013	0.437781	0	1
2011	1.23554	0.05496	0.2	0.162335	1.79697	0.0858539	6.89778	4	0.526598	23.0686	0.26594	0.617403	1	1
2012	1.27121	0.05496	0.2	0.164889	3.12881	0.192585	7.09339	4	0.587839	22.9174	-0.225788	0.663016	0	1
2014	1.28662	0.05496	0.2	0.164319	2.70647	0.154377	7.17793	4	0.779007	23.6647	-0.183595	0.309024	0	1
2015	1.04096	0.0020697	0.362639	0.304872	1.80556	0.0728756	5.60849	8	0.48013	22.7558	0.404872	0.421651	0	1
2016	1.09764	0.025439	0.290778	0.240923	1.90943	0.0640294	6.00483	7	0.501843	22.9305	0.122762	0.38892	0	1
2010	1.17085	0.032853	0.26798	0.22371	2.36441	0.14562	6.43049	7	0.504765	23.0901	0.209904	0.341024	0	1
2011	1.20801	0.0207193	0.305291	0.254146	2.48474	0.229254	6.5674	7	0.508527	23.279	0.155476	0.299057	0	1
2012	1.01633	-0.0520858	0.529169	0.446524	1.51814	0.0303509	5.2836	7	0.507958	23.517	0.189669	0.308801	0	1
2013	1.10598	-0.0596055	0.552292	0.467916	1.64138	0.0405845	5.69528	7	0.506247	23.6829	0.10225	0.298748	0	1
2014	1.09201	-0.0596055	0.552292	0.471467	1.62058	0.0490499	5.62709	7	0.517336	23.9255	0.08065	0.355604	0	1
2015	1.27519	-0.00146615	0.373512	0.322117	2.38373	0.109368	6.80509	7	1	21.8638	0.145713	0.101122	1	1
2016	1.0079	-0.0718793	0.590035	0.508846	1.44804	0.0231759	5.17598	6	1	21.9393	0.147494	0.132906	0	1
2010	1.09259	0.0213388	0.303386	0.250421	2.1794	0.0619292	5.95977	9	1	22.5316	0.170266	0.179453	0	0
2011	1.39656	-0.0767225	0.604928	0.504467	2.03276	0.1174	7.02568	6	0.973805	21.715	0.473607	0.294113	0	0
2012	1.03305	-0.061792	0.559016	0.470955	1.52411	0.0480465	5.33185	4	0.538176	21.9275	-0.025295	0.305101	0	0
2014	1.01828	-0.085295	0.631289	0.539423	1.42703	0.0350863	5.18194	4	0.387961	22.3093	-0.036747	0.410649	0	0
2015	1.18449	0.0472563	0.223689	0.187909	1.39376	0.0313574	6.57736	6	1	23.1262	-0.14968	0.189489	0	0
2016	1.07463	0.0472563	0.223689	0.187776	1.5593	0.0399193	5.97984	6	1	23.2939	0.114455	0.235316	0	0
2011	1.06154	0.0412081	0.242288	0.203737	1.64963	0.0463669	5.88168	6	1	23.3966	0.136899	0.222622	0	1
2012	1.32565	0.0520654	0.208901	0.171582	1.05575	0.00309739	7.37426	6	1	23.137	-0.14919	0.688149	0	1
2013	1.15983	0.0520654	0.208901	0.171661	2.58032	0.226335	6.46769	6	1	23.0678	0.18038	0.656792	0	1
2014	1.25733	0.0539581	0.203081	0.166642	3.05734	0.117777	7.01154	8	1	20.5518	-0.21533	0.734147	0	1
2015	1.19101	-0.0497741	0.522061	0.434836	1.84232	0.0482204	6.15199	8	1	20.7683	0.369751	0.720412	0	1
2016	1.38457	-0.0995214	0.675035	0.565411	1.88824	0.100102	6.85734	7	1	22.3925	0.268768	0.364091	0	1
2011	1.03847	0.0529318	0.206237	0.158919	1.97839	0.129035	5.80801	5	1	22.5817	0.015343	0.348088	0	1
2012	1.06381	0.0490852	0.218065	0.172122	1.83894	0.1396	5.92926	5	1	22.695	0.129558	0.327075	0	1
2013	0.973276	0.0122161	0.331439	0.275296	1.73388	0.078853	5.29445	7	1	22.8907	0.145378	0.319987	0	1
2014	1.35661	-0.0208652	0.433165	0.362192	2.41904	0.191138	7.11926	8	0.628497	22.447	-0.052076	0.630044	1	1
2015	1.29953	0.0448328	0.231141	0.184321	3.24949	0.159606	7.18885	7	0.58791	22.4935	-0.195835	0.702104	1	1
2016	1.32185	0.0448328	0.231141	0.182579	3.35084	0.11452	7.3099	7	0.583516	22.5139	-0.004601	0.706934	1	1
2010	1.24724	-0.0199463	0.430339	0.365044	2.17164	0.0585822	6.56936	6	0.57833	22.7454	0.001469	0.788334	1	1
2011	1.20811	0.0209111	0.304702	0.256694	2.41648	0.0708241	6.5689	6	0.545955	22.8719	0.11955	0.677917	1	1
2012	1.14137	-0.0123478	0.406974	0.344894	1.9551	0.047755	6.06532	8	0.504861	22.8857	-0.115129	0.723788	0	1
2013	1.1151	-0.00760647	0.392394	0.322712	1.90448	0.0820003	5.95121	8	0.50018	23.0046	0.255571	0.751378	0	1
2014	1.04078	-0.157032	0.851882	0.713829	1.31476	0.0228813	5.06416	5	0.477874	22.3429	-0.245417	0.504491	0	1
2015	0.979152	-0.0690275	0.950269	0.798679	1.21142	0.0141642	4.70541	6	0.471611	22.499	-0.247433	0.560562	0	1
2016	0.796426	-0.00662588	0.389378	0.324971	1.10527	0.00803475	4.31699	13	1	25.2165	0.261905	0.617805	0	1
2010	0.96402	-0.0612524	0.557357	0.464662	1.3658	0.0483928	4.99744	5	0.684723	24.8131	0.123696	0.725846	0	1
2011	1.07888	-0.0612524	0.557357	0.469861	1.57882	0.0799193	5.55698	5	0.46878	24.1679	0.214916	0.525744	0	1
2012	1.20383	0.0445413	0.232038	0.189305	1.39939	0.0551449	6.66813	6	0.301663	24.1592	-0.703039	0.504488	1	1
2013	1.43898	0.00395345	0.356847	0.296941	2.92183	0.179457	7.68459	8	0.703255	22.0258	0.317215	0.745928	0	1
2014	1.0778	0.013797	0.326578	0.274066	1.79773	0.106399	5.84906	6	1	22.6168	0.430391	0.319639	0	1
2015	1.14844	-0.0925623	0.653636	0.550432	1.58117	0.0769948	5.77401	5	1	22.8439	0.504257	0.695448	0	1
2010	0.859166	-0.157576	0.853553	0.7311	1.12172	0.0179549	4.25287	5	1	22.6446	-0.301009	0.49342	0	1
2011	1.25041	0.040806	0.243524	0.193128	1.39052	0.0535045	6.9001	8	0.423955	22.1055	0.938368	0.486907	0	1
2012	0.982796	0.0515652	0.210439	0.163924	1.02613	0.0023758	5.49781	8	0.56639	22.1874	0.742796	0.500101	0	1
2013	1.1941	-0.00573211	0.38663	0.319213	2.1303	0.0857297	6.3658	7	0.618924	22.7484	0.343125	0.955831	0	1
2014	1.23554	0.05496	0.2	0.154272	2.93491	0.292621	6.89778	4	0.575133	22.4975	-0.192127	1.13642	1	1
2015	1.16897	-0.00765169	0.392533	0.322112	2.06995	0.135108	6.22773	7	0.442486	22.0158	-0.722024	0.797791	0	1
2016	1.21801	-0.0208226	0.433034	0.367209	2.06338	0.134278	6.41697	7	0.717611	21.9257	1.22558	0.843264	1	1
2010	1.16167	0.0153892	0.321681	0.270542	2.18992	0.150258	6.29695	7	0.596922	21.8261	-0.235592	0.811452	0	1
2011	1.24632	0.00762427	0.345559	0.290948	2.38693	0.193829	6.70202	5	1	20.639	0.599264	0.455946	1	1
2012	1.06702	-0.0630532	0.562894	0.47893	1.57092	0.0797878	5.49265	9	1	20.7684	0.108612	0.497509	1	1
2013	1.26525	-0.0203622	0.431618	0.363551	2.21998	0.19254	6.65869	9	1	21.0002	-0.128035	0.597451	1	1
2014	1.22284	-0.0370254	0.482858	0.409757	1.99069	0.115541	6.36629	9	0.980554	21.5306	0.378343	0.509652	1	1
2015	1.26608	0.0158957	0.320124	0.269415	2.6187	0.15122	6.84874	9	0.957848	21.6704	0.113831	0.499855	1	1
2016	1.00963	0.0184009	0.31242	0.254784	1.77715	0.0434603	5.5092	9	0.638942	23.3486	0.097244	0.648312	0	1
2010	0.894055	0.0337264	0.265294	0.219446	1.2805	0.0156861	4.95091	12	0.602542	23.3115	-0.286851	0.630917	0	0
2011	0.943959	-0.0635751	0.564499	0.468236	1.33851	0.0205042	4.89265	5	0.883358	22.9492	0.168063	0.620766	0	0
2013	1.17025	0.0201736	0.306969	0.253181	2.42165	0.0717603	6.36509	4	0.892176	22.504	0.01743	0.477059	1	0
2014	1.21576	-0.0504959	0.52428	0.442559	1.88744	0.046347	6.27072	7	0.954156	23.8332	140.241	0.678552	0	0
2015	1.13974	-0.0632512	0.563503	0.477626	1.68077	0.0355536	5.8455	7	0.949947	23.8932	-0.058798	0.690292	0	0
2016	1.10677	-0.0315342	0.465972	0.393591	1.76405	0.036935	5.80944	7	0.961519	24.0091	-0.087415	0.737606	0	0
2016	1.10765	-0.0383207	0.486841	0.417942	1.73332	0.0522009	5.78658	9	0.933466	23.9505	0.080362	0.669643	1	0
2010	1.20661	-6.47413e-05	0.369203	0.314234	2.1977	0.0608075	6.45741	9	0.947086	24.0387	0.06932	0.52011	1	1
2011	1.0274	0.0318842	0.270959	0.223343	1.5751	0.0363492	5.6581	5	0.985589	25.9096	-0.256001	0.745003	0	1
2012	0.97276	-0.0859123	0.633187	0.532807	1.34724	0.0453202	4.96331	5	0.984034	25.949	0.019802	0.749285	0	1
2013	1.29953	0.00240326	0.361614	0.303747	2.45044	0.109957	6.95156	4	1	23.8631	0.410967	0.748163	0	1
2014	1.30371	0.0103496	0.337178	0.282265	2.7144	0.170253	7.01628	6	0.922494	23.7431	-0.158015	0.86673	0	1
2015	1.00491	-0.0108829	0.402469	0.335327	1.68403	0.115435	5.37315	6	0.899391	23.7981	-0.004611	0.799189	0	1
2010	1.03899	-0.0370713	0.482999	0.401826	1.6291	0.0856128	5.44915	7	0.838307	23.5303	-0.428384	0.978569	0	1
2011	1.04575	-0.0520989	0.52921	0.447737	1.57034	0.0294063	5.42812	6	0.673538	23.4297	0.253781	0.969384	0	1
2012	0.90219	0.00623678	0.349825	0.289256	1.37115	0.0202338	4.9022	13	0.338518	24.7165	0.284212	0.368249	0	1
2013	1.1199	0.0308464	0.27415	0.223172	2.25034	0.103603	6.1482	16	0.816862	22.7712	0.209533	0.294377	0	1
2014	1.11628	0.0433205	0.235792	0.197822	2.4112	0.152821	6.18754	16	0.8669	22.8217	-0.029219	0.306452	0	1
2015	1.13264	0.0409894	0.24296	0.199442	1.95716	0.0553099	6.26486	14	0.820803	22.8529	0.097812	0.237442	0	1
2016	1.10126	0.0323122	0.269643	0.223494	2.29661	0.0749249	6.05524	13	0.863785	22.8782	-0.04763	0.186753	0	1
2015	1.10795	0.0147881	0.32353	0.269331	2.07436	0.115585	6.01175	13	0.846145	22.9306	0.000589	0.199597	1	0
2016	1.0602	0.0117314	0.332929	0.277655	1.91663	0.0698249	5.74808	13	0.866805	22.9647	-0.031032	0.211971	1	0
2010	1.21982	0.00502444	0.353553	0.295737	2.28045	0.130278	6.55087	5	0.618876	20.7525	0.199393	0.49647	0	1
2011	1.22265	-0.0119982	0.405899	0.341352	1.87865	0.0861937	6.48246	10	0.56043	22.217	0.240138	0.487656	0	1
2012	1.2396	-0.00514328	0.384819	0.313392	2.2526	0.266767	6.6029	9	0.548822	22.2967	-0.113529	0.370382	0	1
2013	1.20684	-0.0196566	0.429448	0.355729	2.15373	0.274089	6.36579	7	0.4873	22.3491	-0.176292	0.443723	0	1
2014	1.32741	-0.0763971	0.603927	0.508935	1.77374	0.090448	6.69533	6	0.366276	22.2797	-0.396665	0.458739	1	1
2015	1.27518	0.0625077	0.176791	0.145527	4.13929	0.305593	7.15953	6	0.500006	22.0289	0.075724	0.895316	0	1
2016	1.29059	0.0625077	0.176791	0.143455	2.82626	0.25447	7.24477	6	0.508619	21.9319	-0.136521	0.863874	0	1
2012	1.25906	0.0025347	0.361209	0.2925	1.47477	0.0661534	6.7422	9	0.507451	21.8402	-0.082711	0.887481	0	1
2013	1.16316	-0.03279	0.469834	0.39337	2.0709	0.0621224	6.08682	10	0.513228	21.8262	-0.145745	0.959733	0	1
2014	1.15296	0.0297242	0.277601	0.230021	2.51044	0.134749	6.31944	11	0.484986	21.7516	-0.007714	0.949834	0	1
2015	1.06388	-0.0897774	0.645072	0.546412	1.56209	0.0532189	5.38365	6	0.99411	22.345	0.09791	0.544443	0	1
2016	1.10255	-0.0568592	0.543847	0.455519	1.56669	0.05024	5.689	6	1	22.4087	0.024849	0.552026	0	1
2010	1.07197	-0.144338	0.812847	0.686785	1.436	0.0355966	5.24254	5	1	22.4494	0.100105	0.534345	0	1
2011	1.13285	-0.0904416	0.647114	0.543711	1.46116	0.0753577	5.70817	7	0.399205	22.2757	0.116187	0.559729	0	1
2012	1.24458	-0.024999	0.445876	0.376851	1.82698	0.176468	6.53158	5	1	24.3032	0.283444	0.58058	0	1
2013	1.1871	-0.0572045	0.544909	0.462303	1.8917	0.0613612	6.10115	5	1	24.4383	0.103837	0.621051	0	1
2014	1.22692	-0.0292667	0.459	0.388832	1.942	0.0573501	6.42249	5	1	24.3694	-0.115802	0.600391	0	1
2015	1.09703	-0.0863904	0.634657	0.540094	1.77398	0.0407187	5.55294	5	1	24.6186	0.027095	0.67792	0	1
2016	1.07154	0.00671109	0.348367	0.293776	1.99583	0.0962543	5.78641	7	1	24.5179	-0.293767	0.720229	0	1
2014	1.04998	-0.0250179	0.445935	0.374995	1.77386	0.0386932	5.5493	9	0.907947	24.3924	0.083186	0.548585	0	1
2016	1.05496	0.0490852	0.218065	0.180398	1.90833	0.0983347	5.881	5	0.934964	21.167	0.22512	0.377679	0	1
2015	1.22292	0.0490852	0.218065	0.179268	1.0773	0.00621637	6.79634	5	0.897357	21.3282	0.159439	0.420844	0	1
2016	1.17367	0.0490852	0.218065	0.177704	2.34347	0.116062	6.52796	5	0.901682	21.3232	0.105193	0.390611	0	1
2010	1.12292	-0.000818482	0.371521	0.310555	1.99592	0.140149	6.02094	5	0.899619	21.3659	-0.005541	0.382072	0	1
2011	1.21065	-0.0348155	0.476062	0.401089	1.83493	0.0900929	6.31546	5	0.937329	21.3778	-0.065471	0.330283	0	1
2012	0.904747	-0.00923048	0.397388	0.333885	2.16005	0.157445	4.86563	7	0.934964	24.2111	0.396242	0.589636	0	1
2010	0.903223	0.0142389	0.325219	0.266949	1.53812	0.0649588	4.93396	7	0.924982	24.4172	0.119721	0.651748	0	1
2011	0.857841	-0.0358427	0.479221	0.399723	1.29169	0.0258861	4.54912	7	0.897357	24.6579	0.071377	0.662497	0	1
2015	0.864157	-0.0252398	0.446617	0.371178	1.28643	0.0229235	4.61078	7	0.901682	24.6987	-0.035249	0.667699	0	1
2016	0.861873	-0.0338732	0.473165	0.39502	1.22751	0.0177698	4.57478	5	0.899619	24.6526	-0.177037	0.640095	0	1
2016	0.828115	-0.117069	0.728994	0.620064	1.14928	0.00990063	4.20262	7	0.937329	24.6206	0.042559	0.625549	0	1
2016	1.29801	-0.0552116	0.538781	0.455868	1.14962	0.0074753	6.65301	4	0.469676	21.6089	0.522935	0.602127	0	0
2015	1.21328	-0.0552116	0.538781	0.455726	1.98544	0.0608181	6.23785	4	0.475918	21.5835	0.178784	0.543669	0	0
2016	1.26364	-0.0234214	0.441025	0.379168	2.02272	0.0591915	6.63551	6	0.47512	21.467	-0.168859	0.480951	0	0
2015	1.2208	-0.0408961	0.49476	0.425154	1.99109	0.139868	6.33857	4	0.485527	21.6857	-0.029179	0.584809	1	0
2016	1.34608	-0.0408961	0.49476	0.421305	1.96771	0.060482	6.96102	4	0.482526	21.6568	-0.090936	0.496837	1	0
2010	1.27172	-0.00806085	0.393791	0.331342	2.50406	0.206996	6.75336	6	0.47446	21.555	-0.153557	0.433064	0	0
2011	1.39371	0.0496876	0.216213	0.172756	3.46712	0.189332	7.73097	6	0.471276	21.6572	-0.150045	0.524044	0	0
2012	1.30323	0.00942555	0.34002	0.280617	2.52265	0.199574	7.0087	7	0.61521	21.0795	0.418391	0.820811	0	0
2013	1.06773	0.0218622	0.301777	0.250762	2.90163	0.205112	5.83048	5	0.878652	21.3792	0.445706	0.382267	0	0
2014	0.954001	0.05496	0.2	0.162728	2.53862	0.216755	5.35374	4	0.460376	21.6495	0.465252	0.20797	0	0
2010	0.930144	-0.0997034	0.675595	0.571163	1.12713	0.0148102	4.72175	7	0.97811	22.283	0.489757	0.517892	1	1
2011	0.928028	-0.0721138	0.590756	0.50026	1.30941	0.0376582	4.79014	7	0.98189	22.3542	0.17412	0.532696	1	1
2012	1.1406	-0.0246866	0.444916	0.374488	1.41097	0.0379324	6.00809	4	0.624564	21.4701	-0.000282	0.589718	1	1
2013	1.21054	0.00741125	0.346214	0.28662	2.09674	0.0742931	6.51431	5	0.555861	21.4571	-0.180955	0.586284	1	1
2014	1.19486	0.0122704	0.331272	0.274268	2.20139	0.190176	6.45619	6	0.513857	21.5139	0.022762	0.617743	1	1
2015	1.07137	-0.0988521	0.672977	0.57487	1.53341	0.0482222	5.38808	6	0.334743	23.9181	0.278999	0.807475	0	1
2016	0.989384	-0.07887	0.611531	0.521232	1.51619	0.0435124	5.06449	8	0.342126	24.1002	-0.169723	0.773096	0	1
2011	1.05419	-0.09412	0.658426	0.556203	1.37364	0.0375943	5.32308	8	0.406841	24.1867	-0.019493	0.690959	0	1
2012	1.30963	-0.110221	0.707938	0.601715	1.41315	0.0498878	6.4583	6	1	22.0868	2.12157	0.48494	0	1
2013	1.08426	-6.01948e-06	0.369022	0.307154	2.41284	0.186922	5.8244	8	1	22.3851	0.173118	0.553312	0	1
2014	0.967762	-6.01948e-06	0.369022	0.308033	1.82243	0.0719264	5.22138	8	1	22.6075	0.442877	0.586625	0	1
2015	1.23949	0.0200344	0.307397	0.25719	1.65102	0.0499267	6.73032	9	0.793817	22.3865	0.053576	0.545409	0	1
2016	1.1255	0.0199435	0.307677	0.258361	2.65055	0.12658	6.12753	9	0.909466	22.2655	0.093923	0.468562	0	1
2010	1.25045	0.0632682	0.174452	0.138677	2.67174	0.118992	7.02718	4	0.796451	22.4144	-0.038957	0.612906	0	0
2011	1.12907	0.05496	0.2	0.158973	2.41317	0.0944422	6.31387	4	0.755602	22.688	-0.158412	0.479443	0	0
2016	1.18413	-0.0246866	0.444916	0.371256	1.10057	0.00689283	6.22788	4	0.848376	22.591	-0.022839	0.425401	0	0
2012	1.42102	-0.0302009	0.461873	0.386062	2.21642	0.0738856	7.39278	5	1	21.7049	0.114028	0.238306	0	0
2013	1.43145	-0.0103742	0.400905	0.341574	2.69544	0.114291	7.55972	6	1	21.6696	-0.126385	0.162803	0	0
2014	1.10783	-0.046822	0.512983	0.43339	2.34713	0.108959	5.75383	6	0.501909	21.3559	0.390904	0.386468	0	0
2015	1.1235	0.0161459	0.319355	0.267148	2.12577	0.0937002	6.09966	6	0.373797	21.3856	0.274889	0.394635	1	0
2016	1.12406	0.00134434	0.36487	0.3064	1.99449	0.0879009	6.03634	7	0.262788	21.7451	0.112714	0.360654	1	0
2015	1.05433	0.0164173	0.31852	0.260864	2.18948	0.406112	5.73673	7	0.281703	21.8062	0.247685	0.366865	1	0
2010	1.15428	0.0122062	0.331469	0.272692	2.24721	0.195854	6.24317	5	1	21.9389	0.103832	0.383339	0	1
2012	1.13887	0.0122062	0.331469	0.272795	2.23188	0.125004	6.16237	5	1	21.9939	0.105593	0.37921	0	1
2013	1.12551	0.0122062	0.331469	0.276794	2.18512	0.114014	6.09238	5	1	22.1029	-0.02653	0.431372	0	1
2015	1.21812	-0.0460042	0.510468	0.426249	1.68991	0.0652315	6.30231	6	0.504487	21.3698	0.257631	0.443441	0	1
2016	1.2208	-0.0408961	0.49476	0.412493	1.96813	0.103941	6.33857	4	0.690187	21.4498	0.121446	0.433359	0	1
2010	1.22824	-0.00136629	0.373205	0.307636	2.28795	0.194457	6.56293	4	0.999634	22.6557	0.237263	0.425013	0	1
2011	1.11343	-0.0107759	0.40214	0.330156	2.14723	0.0887793	5.92915	5	0.999683	22.5712	0.244255	0.610654	0	1
2012	1.22869	-0.0552116	0.538781	0.45797	1.66829	0.0295366	6.31338	4	1	22.5423	-0.00048	0.480609	0	1
2013	1.13183	-0.0202137	0.431161	0.365158	2.11075	0.0490924	5.98277	5	1	22.622	-0.037136	0.40699	0	1
2014	0.980818	-0.0649107	0.568606	0.483107	1.69856	0.0646178	5.06752	5	1	22.8717	-0.02592	0.366515	0	1
2015	1.01523	-0.061792	0.559016	0.476302	1.42539	0.0384137	5.24506	4	0.386085	22.7218	2.07377	0.637231	0	1
2016	1.16623	0.05496	0.2	0.167911	2.34981	0.158547	6.51764	4	1	21.5289	-0.091976	0.867773	0	1
2010	1.21795	0.001475	0.364468	0.307839	1.85879	0.0596002	6.52368	6	1	21.113	0.125815	0.374606	1	1
2011	1.16687	0.001475	0.364468	0.304082	2.17795	0.107527	6.25886	6	1	21.0048	-0.190487	0.298543	0	1
2012	1.0737	0.0454927	0.229112	0.192629	2.7411	0.280784	5.96677	6	1	21.385	-0.16885	0.244062	0	1
2013	1.03597	0.0454927	0.229112	0.179002	2.2244	0.166472	5.76195	6	1	21.4599	0.050021	0.294365	0	1
2014	1.12226	0.00602635	0.350472	0.285214	1.68896	0.140005	6.04773	6	1	21.6542	0.439363	0.689256	0	1
2015	1.05082	-0.0189381	0.427239	0.357373	1.91212	0.147561	5.57687	6	1	22.0003	0.185125	0.629245	0	1
2016	1.00357	-0.051883	0.528545	0.442046	1.58694	0.0654261	5.2216	6	1	22.1463	0.028128	0.666835	0	1
2010	0.916384	-0.0501158	0.523111	0.436756	1.4986	0.0679224	4.79826	11	1	22.2133	-0.0787	0.715132	0	1
2011	0.893629	0.0286746	0.280828	0.226366	1.60505	0.0694292	4.9315	9	1	22.5439	-0.168176	0.767251	0	1
2016	1.43269	-0.00801131	0.393639	0.325865	2.74097	0.27623	7.58007	8	1	23.1681	0.014597	0.271389	0	1
2012	1.31034	-0.03175	0.466636	0.390016	2.46374	0.12748	6.82921	5	0.338235	23	6.81746	0.463665	0	0
2013	1.18837	-0.0166232	0.420121	0.353969	2.31029	0.124634	6.28591	7	0.489044	23.8001	0.348165	0.429759	0	0
2014	0.98279	-0.0375208	0.484381	0.40802	1.86079	0.293893	5.16735	10	0.441568	24.2319	0.008891	0.344664	0	0
2015	0.985149	-0.0281587	0.455592	0.388161	1.53899	0.0600888	5.21119	9	0.425963	24.2848	-0.121301	0.314649	0	0
2016	1.03746	-0.0234264	0.441041	0.373898	1.5378	0.031018	5.49209	8	0.415677	24.3445	-0.010405	0.316596	0	0
2010	1.16575	0.0116264	0.333252	0.280941	1.83406	0.0454698	6.30057	6	1	23.8721	-0.092123	0.729198	0	1
2011	1.15992	0.0332087	0.266886	0.2205	2.17214	0.0639006	6.37366	7	1	23.8608	0.044819	0.712887	0	1
2012	1.23703	-0.0100371	0.399868	0.336952	1.34829	0.0189876	6.56559	6	1	21.7458	-0.116258	0.57559	0	1
2013	1.16836	-0.0727935	0.592846	0.502849	1.76407	0.0416541	5.94607	7	1	21.7877	0.103907	0.583945	0	1
2014	1.14774	-0.0773518	0.606863	0.520983	1.6718	0.0623973	5.82891	7	1	21.9855	0.323931	0.643916	0	1
2015	1.17578	-0.00879923	0.396062	0.338782	1.98133	0.116794	6.25742	8	1	21.9609	-0.20844	0.625896	0	1
2016	1.07371	0.0332406	0.266788	0.224036	2.59904	0.151287	5.91191	7	1	21.8665	-0.283751	0.581791	0	1
2013	1.27045	-0.0647313	0.937058	0.802077	1.33923	0.0337015	5.98479	4	0.20203	22.2962	0.023799	0.61502	0	1
2014	1.24346	-0.061792	0.559016	0.474229	1.80725	0.0656333	6.35631	4	0.219699	22.5718	-0.011133	0.684538	0	1
2015	1.0848	-0.109639	0.706148	0.60149	1.68624	0.0822157	5.41434	4	1	21.5789	0.711137	0.511038	0	1
2016	1.07485	0.0436792	0.234689	0.194655	2.3507	0.150811	5.96479	9	1	21.8369	0.210388	0.49899	0	1
2016	1.0239	-0.000536398	0.370653	0.312998	1.28928	0.0342194	5.50993	9	1	22.086	0.103469	0.495446	0	0
2010	1.01058	0.00776415	0.345129	0.291881	1.85771	0.156316	5.47272	9	1	22.1444	0.235283	0.447296	0	0
2011	1.01124	-0.0474062	0.514779	0.436464	1.49448	0.066604	5.27468	9	1	22.4145	0.211091	0.433492	0	0
2012	0.996844	0.00347491	0.358318	0.303976	1.7709	0.103836	5.38491	9	1	22.7343	0.298181	0.491278	0	0
2013	0.986737	-0.0536536	0.53399	0.455674	1.45714	0.0504026	5.13298	9	1	23.1969	0.28141	0.441631	0	0
2016	1.4445	0.0144443	0.324587	0.267329	2.27547	0.125567	7.77838	6	0.83551	22.6418	0.236993	0.947811	0	0
2015	1.42037	-0.0314345	0.465666	0.388907	2.3921	0.0752473	7.38261	7	0.745691	22.5498	0.209621	0.821269	0	0
2016	0.845729	0.00839212	0.343198	0.282145	2.91806	0.163045	4.61447	7	1	25.2373	-0.017032	0.472062	0	0
2010	0.785685	-0.0408961	0.49476	0.418931	1.05175	0.00390439	4.17663	4	1	25.2074	-0.287483	0.506964	0	1
2011	0.832498	-0.0212577	0.434372	0.366852	1.08447	0.00422347	4.46187	5	1	25.2014	0.097102	0.485767	0	1
2012	1.24839	0.0115569	0.333466	0.276284	1.19956	0.0337056	6.73307	4	0.636703	20.9836	0.257486	0.679631	0	1
2013	1.14048	0.0241141	0.294852	0.242984	2.31745	0.194573	6.22623	4	0.645298	20.9176	-0.129495	0.662978	0	1
2014	1.20879	0.00408204	0.356451	0.297658	1.4939	0.0549364	6.48886	4	0.844903	20.8611	-0.118225	0.684333	0	1
2015	1.21932	0.00408204	0.356451	0.298483	2.0533	0.0911664	6.54363	4	0.701008	21.0127	0.129435	0.777347	0	1
2016	1.18595	-0.00468272	0.383403	0.322154	2.0268	0.0850377	6.32877	5	0.948174	22.3592	0.073795	0.491163	1	1
2010	1.0243	-0.0607266	0.55574	0.470252	1.83086	0.0340206	5.2929	4	1	22.0554	0.04128	0.612513	0	1
2011	1.19636	-0.0014333	0.373411	0.312382	1.74048	0.124582	6.39782	4	1	22.101	8.9e-05	0.411954	0	1
2012	1.11034	-0.0014333	0.373411	0.301353	2.25036	0.191159	5.95321	4	0.912706	22.1366	-0.104949	0.445627	0	1
2013	1.13657	-0.0014333	0.373411	0.303694	1.94154	0.154983	6.08882	4	0.882288	22.0137	-0.26881	0.42321	0	1
2014	1.11372	-0.00246537	0.376585	0.301589	2.01915	0.180374	5.96622	4	0.922041	21.9553	-0.109995	0.407609	0	1
2015	0.975018	-0.11629	0.726599	0.619119	1.50151	0.0462669	4.88403	4	0.838398	22.0023	0.055511	0.341601	0	1
2016	0.785641	-0.10836	0.702215	0.588975	1.3096	0.0285621	4.02451	5	1	23.383	-0.115428	0.686989	0	1
2010	0.81464	-0.0401915	0.492594	0.408198	1.09294	0.00714251	4.32229	7	1	23.6706	0.138832	0.720627	0	1
2011	1.16292	0.0389113	0.24935	0.199874	1.32622	0.0250923	6.41802	7	1	21.7644	23.3152	0.510343	1	1
2012	1.22061	0.0446818	0.231606	0.193695	2.11331	0.048555	6.75989	7	1	21.7472	-0.093741	0.50133	1	1
2013	1.13669	-0.0831351	0.624647	0.529181	1.61903	0.0269976	5.75388	5	1	21.7553	-0.15849	0.489227	0	1
2014	1.27702	-0.0404192	0.493294	0.409977	1.75729	0.0378643	6.62015	4	0.431817	21.5525	-0.131185	0.734818	0	1
2015	1.24038	0.0441262	0.233314	0.196568	3.18124	0.0744721	6.86409	13	0.423875	21.8458	0.105478	0.686386	0	1
2016	1.16855	-0.00844829	0.394982	0.32946	2.17045	0.130188	6.22195	14	0.446265	21.9916	0.252039	0.738767	0	1
2010	1.10018	-0.0359648	0.479596	0.402432	1.9119	0.0504232	5.75874	16	0.383661	22.1839	0.03821	0.715811	0	0
2015	1.13284	-0.0509625	0.525715	0.443999	1.67884	0.0516936	5.86073	12	0.470185	22.1125	-0.343922	0.717116	0	1
2016	1.13877	0.0208682	0.304833	0.253507	2.27919	0.147706	6.20196	10	1	22.5916	0.240331	0.546311	0	1
2015	1.14881	-0.0205918	0.432324	0.363455	1.89029	0.1028	6.06728	13	1	22.6488	0.044462	0.552548	0	1
2016	1.00536	-0.0420473	0.4983	0.420411	1.80051	0.080232	5.2641	13	1	22.6029	-0.050516	0.527811	0	1
2012	1.09118	-0.0306947	0.463391	0.393244	1.56229	0.0366951	5.73458	13	1	22.4546	-0.097287	0.721373	0	1
2013	1.15433	-0.0223743	0.437805	0.367147	1.78433	0.107346	6.08747	11	1	22.4161	-0.13224	0.686142	0	1
2014	1.38318	0.029649	0.277832	0.228293	2.49597	0.227694	7.54798	5	1	22.2193	0.467777	0.580213	0	1
2016	1.33642	0.0178361	0.314157	0.26103	2.44332	0.185099	7.22991	5	1	22.2828	0.11467	0.612815	0	1
2014	1.27065	-0.0100968	0.400052	0.336131	2.21566	0.155903	6.73753	7	1	22.2096	-0.140578	0.615029	1	1
2015	1.44623	0.0177381	0.314458	0.262769	2.58633	0.12665	7.80825	7	1	22.1836	-0.041401	0.597839	0	1
2016	1.29178	0.0300883	0.276481	0.231275	3.30007	0.209807	7.06257	7	1	22.3283	0.079363	0.494523	0	1
2014	1.31409	0.0300883	0.276481	0.230108	2.99099	0.158542	7.18174	7	1	22.4632	0.199627	0.372869	0	1
2015	1.43011	-0.0129118	0.408708	0.341928	2.33202	0.096775	7.53798	8	1	21.1332	-0.06207	0.426815	0	1
2016	1.23582	-0.0416636	0.49712	0.417571	2.39475	0.115579	6.40963	8	1	21.1654	-0.130506	0.511529	0	1
2016	1.1769	-0.021895	0.436332	0.370843	2.1129	0.0922232	6.20381	8	1	21.1627	0.235754	0.526338	1	1
2011	1.27844	-0.0377143	0.484976	0.402984	1.911	0.0754919	6.64026	6	0.680467	20.811	0.166722	0.399094	1	1
2012	1.07253	0.00859804	0.342564	0.283038	2.52943	0.07853	5.79948	8	1	21.9036	0.121437	0.754826	0	1
2013	1.06909	0.00674532	0.348262	0.288581	1.9395	0.0401818	5.77377	8	1	22.1647	0.12288	0.746473	0	1
2014	1.07496	0.0132086	0.328387	0.269691	2.0228	0.0437447	5.83164	8	1	22.6776	0.969551	0.696445	0	1
2015	1.02447	-0.0690603	0.581366	0.486918	1.58479	0.0746292	5.26534	5	1	22.8129	0.301268	0.680101	0	1
2016	1.4178	-0.0363295	0.480718	0.404477	1.58172	0.0719524	7.34249	6	1	23.1508	0.295184	0.590758	0	1
2011	1.27342	-0.0472666	0.51435	0.42901	2.28518	0.119908	6.56973	8	1	23.5294	0.385742	0.683981	0	1
2012	1.28474	-0.0257278	0.448117	0.370231	2.14402	0.115014	6.73067	7	1	23.8779	0.266853	0.78013	0	1
2013	1.44965	0.0242493	0.294436	0.231761	2.73452	0.208989	7.8679	8	1	23.8438	0.347504	0.687154	0	1
2014	1.13453	0.029357	0.27873	0.230134	2.83671	0.247396	6.21935	7	1	24.0705	0.075609	0.684747	0	1
2015	1.11931	0.0490852	0.218065	0.177816	2.57927	0.17023	6.23171	5	1	22.753	-0.157149	0.390952	0	1
2016	1.06729	0.0372245	0.254537	0.202377	1.93256	0.132565	5.89506	7	1	22.7379	0.007788	0.387118	0	1
2010	1.05641	0.0385033	0.250605	0.209539	1.87387	0.0603344	5.84211	8	1	22.8428	-0.09554	0.456296	0	1
2011	1.29335	0.0330816	0.267277	0.222696	1.6148	0.0859209	7.08789	7	1	23.0153	0.043243	0.396827	0	1
2012	1.31567	0.0330816	0.267277	0.221714	2.4142	0.0707101	7.20744	7	1	22.3265	1.40759	0.468671	1	1
2013	1.20581	0.0330816	0.267277	0.223793	2.38494	0.10754	6.61887	7	1	22.368	-0.133781	0.255566	1	1
2014	1.11717	0.0115569	0.333466	0.273839	1.72921	0.0664436	6.04574	4	1	22.3949	-0.098522	0.139321	0	1
2015	1.16572	0.0115569	0.333466	0.273822	2.09752	0.100003	6.30005	4	1	22.4442	0.011009	0.133647	0	1
2016	1.37494	-0.117834	0.731348	0.619016	1.59737	0.0584863	6.7272	6	1	22.4319	-0.08919	0.748775	0	1
2011	1.33929	0.0232929	0.297377	0.241555	2.06712	0.0611229	7.27655	6	1	21.3093	0.416794	0.350972	0	1
2012	1.3309	0.00734737	0.34641	0.285024	2.56526	0.0896549	7.14174	9	1	22.0152	0.537358	0.770045	1	1
2013	1.21324	-0.00748703	0.392027	0.326352	2.50856	0.132177	6.45589	10	1	23.3306	0.02371	0.751228	1	1
2014	1.31788	-0.0174192	0.422568	0.355612	2.13561	0.121294	6.94092	6	0.980692	20.0698	0.189122	0.0865401	0	1
2015	1.43765	0.00142891	0.36461	0.301815	2.59892	0.211275	7.66233	6	0.981319	20.2128	0.034803	0.212865	0	1
2016	1.35133	-0.0309058	0.46404	0.385524	2.49266	0.195207	7.03915	7	0.987934	20.2693	0.21053	0.20966	0	1
2010	1.09895	0.0490852	0.218065	0.175519	3.76413	0.203503	6.12076	5	0.402438	22.022	0.087809	0.303962	0	1
2011	1.1224	0.05496	0.2	0.162026	2.45723	0.102308	6.27729	4	0.374242	22.1018	-0.203219	0.33784	0	1
2010	0.995657	-0.0258195	0.448399	0.376261	1.59577	0.0623175	5.2723	8	0.458072	22.3338	0.113127	0.397927	0	1
2011	1.02957	0.0413032	0.241995	0.199387	2.03278	0.0772204	5.70934	7	0.462635	22.4437	0.264986	0.417369	0	1
2012	1.17676	0.05496	0.2	0.154514	1.11393	0.0112119	6.57542	4	0.349951	22.5301	-0.100472	0.267173	0	1
2013	1.1589	-0.0408961	0.49476	0.414515	1.0945	0.0110239	6.03099	4	0.643819	22.8765	0.247208	0.352553	0	1
2014	1.11582	-0.0408961	0.49476	0.41107	1.81098	0.0851777	5.81695	4	0.55354	23.0498	0.132127	0.378957	0	1
2015	0.99052	-0.049276	0.520529	0.437761	1.69166	0.0632447	5.16612	4	0.415174	23.2098	0.0857	0.361513	0	1
2016	1.02181	-0.049276	0.520529	0.438709	1.47144	0.0520957	5.32031	4	0.384185	23.3298	0.136899	0.356441	0	1
2015	1.22613	0.0170269	0.316646	0.259898	1.14712	0.0167564	6.6443	4	0.903285	22.9979	-0.082048	0.274672	0	0
2016	1.21641	-0.0238548	0.442358	0.367531	1.92619	0.102122	6.39474	4	0.911576	23.1578	0.228574	0.290971	0	0
2010	1.02059	0.0463319	0.226532	0.182392	3.03211	0.169301	5.68201	6	1	21.4902	0.013572	0.133027	0	0
2012	1.04133	0.0325935	0.268778	0.222367	1.42033	0.0280447	5.73563	8	0.953615	21.7071	0.160209	0.155509	0	0
2013	1.22632	0.0173904	0.315528	0.260033	1.81534	0.0815076	6.64717	7	0.563946	21.0295	-0.006053	0.237477	0	0
2014	1.17524	0.0173904	0.315528	0.258639	2.48238	0.219705	6.37797	7	0.562226	22.1558	0.178989	0.382744	0	0
2015	1.09006	0.0371049	0.254905	0.209031	2.49569	0.22692	6.017	8	0.749387	22.3439	0.350426	0.52337	0	0
2016	1.04064	-0.0296557	0.460196	0.38705	1.33895	0.0335616	5.48481	6	0.579373	22.6359	0.181169	0.597411	0	0
2010	1.01646	-0.0633595	0.563836	0.47536	1.4937	0.032928	5.24579	6	0.534479	22.9428	-0.100422	0.540303	0	0
2011	0.985798	-0.0175308	0.422911	0.352351	1.62603	0.146657	5.25165	6	0.502652	23.1138	0.134991	0.608422	0	0
2012	0.982323	0.0131886	0.328448	0.274184	1.70407	0.0983966	5.34551	8	0.500088	23.3209	0.084632	0.553921	0	0
2013	0.967663	-0.00371622	0.380431	0.316983	1.62037	0.109518	5.20767	6	0.503499	23.3282	-0.101322	0.569605	0	0
2014	1.13707	0.0419528	0.239998	0.192392	2.4055	0.0824635	6.29347	7	0.708725	21.2625	0.52214	0.762261	1	0
2015	1.13016	0.0210351	0.30432	0.251778	2.07884	0.099969	6.15717	6	0.894047	21.7149	1.41243	0.537408	0	0
2016	1.14251	0.036441	0.256947	0.209924	4.0948	0.267026	6.29602	6	0.901854	21.5163	-0.687207	0.540123	0	0
2015	1.1686	0.028565	0.281165	0.231238	4.12894	0.402678	6.39725	6	0.723053	21.2339	0.211896	0.4886	0	0
2016	1.16755	-0.0244565	0.444208	0.371711	2.94759	0.174464	6.14516	8	1	21.169	-0.277794	0.438473	0	0
2010	1.07619	-0.0153585	0.416232	0.347215	2.72848	0.230747	5.72	9	1	21.2051	0.070945	0.419551	0	0
2011	0.928161	-0.00113886	0.372506	0.313368	3.51173	0.166066	5.01259	14	0.644838	22.4173	0.594103	0.497029	1	0
2012	0.929684	0.00757376	0.345714	0.290263	3.31278	0.120015	5.05	15	0.668581	22.5262	0.166892	0.472454	1	0
2013	0.937057	-0.0248941	0.445554	0.37222	2.76868	0.143523	4.97976	13	0.697906	22.6002	0.194337	0.433642	1	0
2014	0.941336	0.0166946	0.317667	0.263688	4.03186	0.352958	5.14285	12	0.654341	22.616	0.000286	0.414207	1	0
2015	0.90237	0.0201085	0.307169	0.254635	3.30051	0.351554	4.94908	11	0.695942	22.6968	0.284095	0.399683	1	0
2016	0.942551	-0.041098	0.495381	0.416731	2.48187	0.282179	4.9554	4	0.881547	21.6581	0.754783	0.715498	0	0
2015	0.928536	-0.041098	0.495381	0.419697	2.46263	0.0731317	4.88578	4	0.540238	21.8257	0.439177	0.757763	0	0
2016	1.01745	-0.00383105	0.380784	0.320868	2.83808	0.175109	5.46396	4	0.571473	21.8949	0.112991	0.767271	0	0
2012	0.942907	-0.047274	0.514373	0.438099	2.58346	0.246889	4.93773	5	0.411532	22.2475	0.220992	0.564555	0	0
2013	0.907055	-0.0460624	0.510647	0.429618	2.43932	0.180042	4.76429	5	0.414089	22.2956	0.120469	0.550989	0	0
2014	1.31982	-0.0137355	0.411241	0.33614	1.07566	0.010254	6.97015	5	0.691584	20.8987	0.440703	0.54447	1	0
2015	1.25982	-0.0306796	0.463344	0.380379	3.64114	0.226609	6.58106	7	0.695801	21.2286	0.172799	0.317605	1	0
2016	1.24955	-0.0155446	0.416804	0.339272	3.03077	0.251186	6.60259	6	0.712586	21.2004	-0.101723	0.258718	0	0
2010	1.32542	-0.00307371	0.378455	0.31107	2.93841	0.210498	7.056	7	0.851107	21.2243	0.134176	0.276034	0	0
2011	1.30636	0.0153866	0.32169	0.262361	3.78919	0.232525	7.05786	6	0.856241	21.1844	-0.048049	0.215853	0	0
2010	1.23838	0.0403131	0.24504	0.208526	4.88412	0.28631	6.8324	7	0.865983	21.2081	-0.043158	0.231634	0	1
2011	1.04793	0.0291625	0.279328	0.225682	1.43704	0.0389458	5.75638	6	0.394042	23.5409	0.123723	0.680465	0	1
2012	0.96431	-0.0408961	0.49476	0.41619	1.87418	0.0779007	5.06415	4	0.447113	23.7224	0.161614	0.56543	0	1
2013	0.93692	-0.0222505	0.437425	0.368262	1.68269	0.103453	4.98766	6	1	20.8221	0.210338	0.301717	0	1
2014	1.12948	-0.0246866	0.444916	0.374731	1.13443	0.00840215	5.95193	4	1	20.9961	0.18544	0.340746	0	1
2015	1.14666	-0.0246866	0.444916	0.373297	3.97466	0.369501	6.0387	4	1	21.3284	0.005239	0.227799	0	1
2016	1.11327	-0.0881817	0.640165	0.54168	2.94954	0.186865	5.62364	5	0.986349	20.7535	0.114922	0.340397	1	1
2010	1.21905	-0.0188306	0.426908	0.354516	2.45413	0.20203	6.43166	5	0.985787	20.8916	0.095811	0.453622	1	1
2011	1.14012	-0.0147221	0.414275	0.34336	2.76724	0.164976	6.04859	4	0.99725	21.0009	0.107122	0.48227	1	1
2012	1.04901	0.0173879	0.315535	0.256086	3.96917	0.27718	5.71276	9	0.992472	21.0735	0.129935	0.497801	1	1
2013	1.11275	-0.0374683	0.48422	0.405539	2.3832	0.129125	5.81541	9	0.998341	21.1782	0.101673	0.519783	1	1
2014	1.11202	0.0158627	0.320225	0.263881	4.10201	0.289582	6.03796	9	0.989619	21.1592	0.118357	0.466703	1	1
2015	1.13474	0.0132141	0.32837	0.270577	3.73119	0.257131	6.14537	8	0.988461	21.187	0.039893	0.421909	0	1
2016	1.30249	0.00802965	0.344312	0.284206	3.51539	0.45692	6.99728	8	0.911191	20.9068	-0.064294	0.41433	0	1
2010	1.44796	0.0210353	0.304319	0.249716	4.28036	0.0575879	7.83835	7	0.691297	20.8771	0.304961	0.597411	0	0
2011	1.34048	0.0255688	0.290379	0.237129	3.54466	0.313371	7.29616	8	0.62591	20.783	0.299467	0.54706	0	0
2013	1.34188	0.0282172	0.282235	0.241024	4.5669	0.206529	7.31909	4	0.766254	21.9276	1.41395	0.237268	1	0
2014	1.0931	-0.0938626	0.657634	0.564769	1.68394	0.106805	5.50773	7	0.493296	22.6668	0.439303	0.441462	1	0
2015	1.34176	0.0280017	0.282898	0.2284	4.99911	0.0493185	7.31722	6	1	21.4482	0.26792	0.32263	0	0
2016	1.22029	-0.105855	0.694512	0.591855	2.38058	0.100593	6.06007	5	1	21.9143	0.324762	0.262634	0	0
2010	1.16525	-0.0147221	0.414275	0.351107	3.11322	0.103219	6.17675	4	0.778604	21.574	1.45211	0.599234	0	0
2011	1.04375	0.0490852	0.218065	0.175973	7.31051	0.368083	5.8199	5	1	21.9178	0.305672	0.664382	0	0
2012	1.05234	-0.0845158	0.628892	0.530211	2.24872	0.123305	5.34674	4	1	21.2805	-0.11389	0.404719	1	0
2013	1.19646	-0.061792	0.559016	0.469617	2.63549	0.196094	6.12747	4	1	20.8066	0.25776	0.143136	0	0
2014	1.24346	-0.061792	0.559016	0.467303	3.35509	0.309527	6.35631	4	1	20.907	0.118486	0.146361	0	0
2015	1.25654	-0.00225216	0.375929	0.310806	1.40456	0.0381648	6.70473	8	1	21.5662	0.20842	0.181848	0	0
2016	1.18666	0.0513816	0.211004	0.173856	1.03663	0.00279147	6.61079	7	1	20.9202	-0.091665	0.211874	0	0
2016	1.26721	0.0473638	0.223359	0.180974	5.27047	0.461557	7.02791	7	1	21.0649	0.119278	0.276339	0	0
2010	1.2149	0.033823	0.264997	0.216278	4.05804	0.380956	6.67145	7	0.626081	21.2567	0.273391	0.382068	0	1
2011	1.2612	0.0359195	0.25855	0.211401	4.47178	0.44741	6.93124	7	0.702674	21.5815	0.457964	0.317597	0	1
2012	1.23879	-0.0706887	0.586374	0.493616	2.90739	0.220966	6.29449	5	0.947831	20.5	0.328358	0.233914	0	1
2013	1.10016	-0.0706887	0.586374	0.493521	3.31144	0.252991	5.62525	5	0.962591	20.7626	0.114207	0.320544	0	1
2014	1.04912	-0.0613221	0.557571	0.471498	1.17243	0.0119764	5.41175	5	0.974354	21.4088	0.122633	0.208234	0	1
2015	1.04267	-0.0791023	0.612246	0.518649	2.283	0.100766	5.31895	5	0.977925	21.4264	0.027261	0.190978	0	1
2016	1.00799	-0.076079	0.971953	0.826603	1.57919	0.0579268	4.81189	4	0.985534	21.7423	0.425344	0.188393	0	1
2015	1.21493	-0.0520605	0.529091	0.44427	2.44934	0.11394	6.25978	5	1	21.8842	0.328894	0.36062	0	0
2016	1.24692	-0.0552116	0.538781	0.452872	2.54875	0.101623	6.40272	4	1	21.2558	0.396997	0.403202	0	0
2012	1.20406	-0.10206	0.682843	0.576597	2.17847	0.081456	5.99917	4	0.528741	21.5987	0.269627	0.496218	0	0
2013	1.21422	0.0490852	0.218065	0.181917	8.26788	0.0502358	6.74892	5	0.988063	22.1054	0.184185	0.275005	0	0
2016	0.87206	-0.104319	0.689788	0.592963	2.87755	0.252897	4.4373	4	0.492642	22.092	0.366006	0.303699	0	0
2011	1.24222	0.0252195	0.291453	0.246564	3.0162	0.250573	6.77201	5	0.692979	20.4668	0.086459	0.331454	1	0
2012	1.2199	0.0252195	0.291453	0.245062	2.27228	0.138784	6.65345	5	0.652461	20.6312	-0.06276	0.136371	1	0
2013	1.23147	-0.0499358	0.522558	0.444998	1.64754	0.0829064	6.35056	8	1	22.7925	0.088566	0.580809	0	0
2014	1.24552	0.00609688	0.350256	0.296019	1.25813	0.03397	6.69002	8	1	22.9049	-0.017208	0.608436	0	0
2015	1.21556	-0.0254826	0.447364	0.38164	1.72564	0.0879796	6.38285	6	1	22.9637	0.109398	0.601403	0	0
2016	1.22156	0.00833407	0.343376	0.291961	4.98506	0.341285	6.5764	6	1	23.1211	0.298847	0.614956	0	0
2010	1.07512	-0.0289126	0.457911	0.390736	3.89159	0.251757	5.66095	6	0.793234	20.5933	0.221621	0.477334	0	1
2011	1.23893	-0.00642512	0.388761	0.329411	4.23242	0.265371	6.5931	5	0.689366	20.6932	0.071058	0.206804	0	1
2012	1.17843	-0.121485	0.742575	0.630883	2.50417	0.218618	5.80575	5	0.78458	20.6685	-0.032465	0.173692	0	1
2013	1.14483	-0.117546	0.730462	0.628423	2.47926	0.0704676	5.66515	5	0.534442	20.7007	0.109528	0.191384	0	1
2014	1.15537	-0.117546	0.730462	0.62495	2.45205	0.103453	5.71384	5	0.577899	20.8071	0.136083	0.242352	0	1
2015	1.16436	0.00896977	0.341421	0.29065	5.38715	0.0527245	6.28075	4	0.678914	21.4085	0.625577	0.191915	0	1
2016	1.1824	-0.113931	0.719345	0.610849	1.53064	0.0682335	5.85236	5	1	21.726	0.686549	0.493495	1	1
2010	1.1057	-0.0601505	0.553968	0.462742	1.79367	0.0889143	5.6918	6	1	21.7488	0.225896	0.490575	1	1
2011	1.06259	-0.0922327	0.652622	0.550655	2.11652	0.082186	5.36917	5	1	21.6093	-0.156452	0.505057	1	1
2012	1.04404	-0.113426	0.717793	0.619025	2.15573	0.0902671	5.21245	5	1	21.6861	0.112314	0.523929	0	1
2013	0.979793	-0.081384	0.619262	0.534052	2.23409	0.0963875	5.01074	6	1	21.6668	-0.00288	0.487681	0	1
2014	0.993007	0.0157572	0.32055	0.275499	2.77388	0.123608	5.41136	5	0.805676	20.5767	0.439873	0.367477	1	1
2015	1.01892	0.0157572	0.32055	0.275499	2.59856	0.197898	5.54768	5	0.877551	20.8939	0.181028	0.491594	1	1
2016	0.947785	-0.085295	0.631289	0.539382	1.36054	0.0196554	4.84628	4	1	21.359	0.07256	0.459987	0	1
2010	1.04354	-0.007938	0.393413	0.328875	2.47956	0.0941507	5.5824	5	1	21.5519	-0.212686	0.398295	0	1
2011	1.00281	0.019344	0.30952	0.254841	2.97244	0.100849	5.47688	5	1	21.5309	-0.172114	0.456492	0	1
2012	1.05268	0.0243512	0.294123	0.231718	3.43413	0.152501	5.76127	9	1	21.5735	0.00602	0.414484	0	1
2013	1.1404	0.0324164	0.269322	0.214173	3.48755	0.166216	6.26526	5	1	22.1986	0.104803	0.299836	0	1
2014	1.14097	0.0416051	0.241067	0.198388	3.63442	0.17603	6.31286	5	1	23.3274	0.274827	0.547936	0	1
2015	1.07828	-0.0552116	0.538781	0.455322	1.85354	0.0570326	5.57642	4	0.629156	21.8475	0.573805	0.235945	0	1
2015	0.88626	-0.0554295	0.539451	0.457011	2.27905	0.0637945	4.63492	5	1	21.8173	-0.124542	0.622691	1	0
2013	0.935955	0.040109	0.245667	0.204044	4.26449	0.272149	5.19898	6	1	21.872	0.045696	0.599513	1	0
2014	0.889688	-0.0696383	0.583144	0.491413	2.14913	0.0957986	4.61209	9	1	21.9195	-0.071377	0.618083	1	0
2015	0.949567	-0.0227728	0.439031	0.364041	1.90765	0.165952	5.04993	8	1	21.8172	-0.181102	0.717357	1	0
2016	1.05057	0.0203471	0.306436	0.24973	4.4735	0.217104	5.73329	7	1	21.3691	-0.451889	0.519453	0	0
2015	1.11022	-0.0715846	0.589129	0.496261	2.4483	0.0663291	5.67048	9	1	21.3374	0.151902	0.282879	1	0
2016	1.17317	-0.0455334	0.50902	0.428826	2.43475	0.106666	6.08208	9	1	21.4207	-0.055167	0.266738	1	0
2010	1.1071	0.0377465	0.252932	0.212473	3.61377	0.253099	6.11168	9	0.930221	21.6352	0.92962	0.20925	0	0
2011	1.1523	0.0377465	0.252932	0.212763	4.61396	0.0516922	6.35503	9	0.924575	21.8028	0.017447	0.306174	0	0
2012	1.1512	-0.00451872	0.382899	0.324409	3.95952	0.286579	6.15051	5	0.914286	21.5843	0.029201	0.483101	1	0
2013	1.04636	0.0193881	0.309385	0.26096	3.21557	0.161399	5.70706	5	0.918072	21.8008	0.332128	0.53387	1	0
2014	0.979351	-0.0102134	0.40041	0.340447	3.21166	0.151148	5.24469	4	1	21.9416	0.272859	0.576913	0	0
2015	1.03563	0.0365035	0.256754	0.215983	4.33727	0.234001	5.72161	6	1	22.4126	0.152918	0.674284	0	0
2016	1.0261	-0.0845158	0.628892	0.529319	3.05457	0.177931	5.22173	4	0.565345	22.1411	0.173692	0.261345	1	0
2010	1.03692	-0.0845158	0.628892	0.529319	2.0509	0.0661277	5.27329	4	0.675201	22.1662	-0.173647	0.364635	1	0
2013	1.03982	-0.0845158	0.628892	0.531136	2.42239	0.0965548	5.2871	4	0.611088	22.203	0.123085	0.324757	1	0
2014	0.999277	-0.0845158	0.628892	0.531027	3.48352	0.188638	5.09391	4	0.536091	22.2883	0.122471	0.310448	1	0
2015	0.972721	-0.0108063	0.402233	0.335044	2.82101	0.178471	5.20864	6	0.503872	22.3602	0.078905	0.310909	1	0
2016	0.967285	-0.0394656	0.490362	0.412141	2.37439	0.113704	5.08363	6	0.503307	22.4861	0.190015	0.318608	1	0
2010	1.09969	-0.0291447	0.458625	0.385067	1.48013	0.0507221	5.78352	4	1	20.2169	-0.122747	0.151364	0	1
2011	1.17308	-0.0291447	0.458625	0.38632	1.68198	0.0584841	6.15245	4	1	20.3481	0.122668	0.208604	0	1
2012	1.44783	0.020776	0.305117	0.24811	2.28965	0.117555	7.83598	7	1	21.3883	0.361214	0.145515	0	1
2013	1.26382	-0.0230816	0.43998	0.365707	1.06618	0.00603227	6.63807	6	1	21.6093	0.221471	0.31687	0	1
2015	1.23017	-0.0230816	0.43998	0.36708	2.87582	0.217614	6.46792	6	1	21.7448	0.373487	0.330334	0	1
2016	1.2526	0.067366	0.161851	0.127085	7.45354	0.0514248	7.06299	6	1	21.8513	0.25443	0.699161	0	1
2010	1.07354	-0.0947324	0.660309	0.555754	2.6649	0.100181	5.41235	7	1	22.1636	0.305208	0.68313	0	1
2011	1.16688	-0.0409533	0.494936	0.411251	4.02864	0.16511	6.07037	8	1	22.3601	0.179818	0.722406	0	1
2012	1.12637	-0.0408693	0.494678	0.418087	2.01976	0.0509879	5.86948	8	1	22.6589	0.286124	0.798419	0	1
2010	1.17226	-0.00139304	0.373287	0.310349	2.22523	0.0612613	6.27347	8	1	22.6382	0.030247	0.779175	0	1
2011	1.06865	0.00120409	0.365301	0.305522	2.66463	0.15015	5.74854	7	0.731438	22.5724	-0.269183	0.502244	0	1
2012	1.02318	0.0099697	0.338347	0.282276	5.54178	0.0509133	5.54714	7	0.78605	22.7887	0.170572	0.556509	0	1
2013	0.982782	-0.0583982	0.54858	0.455672	3.36952	0.143353	5.09809	6	0.78921	22.8103	-0.146894	0.44668	0	1
2014	1.09597	-0.0439723	0.50422	0.425	1.47734	0.0238672	5.70633	5	0.895738	22.8325	-0.231853	0.410282	0	1
2015	1.4658	0.05496	0.2	0.165912	2.71261	0.0856303	8.16058	4	0.961468	23.0402	0.196463	0.584341	0	1
2016	1.32717	0.05496	0.2	0.164064	1.89359	0.110528	7.4003	4	0.938192	22.8217	-0.190165	0.485543	0	1
2011	1.32717	0.05496	0.2	0.166711	1.06511	0.00805348	7.4003	4	0.950351	22.8494	-0.112046	0.505938	0	0
2012	1.23252	0.00677357	0.348175	0.294497	1.09487	0.0123461	6.62573	4	0.964067	22.6027	-0.286254	0.381069	0	0
2013	1.27937	-0.0359453	0.479537	0.406821	1.98242	0.127844	6.65347	4	0.959851	22.7824	0.031009	0.384815	0	0
2014	1.09821	0.0208377	0.304927	0.257116	2.71021	0.0855104	5.98728	11	0.851923	23.4889	0.046736	0.652472	1	0
2015	1.06801	-0.0309188	0.46408	0.388256	1.78208	0.0341088	5.61743	13	0.867294	23.7048	0.035116	0.625026	1	0
2016	1.18138	-0.0680697	0.57832	0.484846	1.5458	0.0238038	6.02812	8	0.91538	23.7287	0.335365	0.587013	1	0
2010	1.1	-0.0617039	0.558745	0.469809	1.74844	0.0326415	5.65815	7	1	20.5632	0.474814	0.331213	1	0
2011	1.07332	-0.0646439	0.567786	0.474698	1.60101	0.0475771	5.51755	6	1	21.1373	0.020633	0.19696	1	0
2012	1.10846	-0.0646439	0.567786	0.473443	1.56358	0.0623262	5.68817	6	1	21.1123	-0.031844	0.168997	1	0
2013	1.05392	-0.0633778	0.563892	0.465447	1.6237	0.0233886	5.42783	5	1	21.0992	0.012566	0.129936	1	0
2014	1.08169	-0.0633778	0.563892	0.468973	1.5348	0.020055	5.5628	5	1	21.1175	0.125813	0.131129	1	0
2015	1.11676	-0.0209852	0.433534	0.357354	1.77672	0.0291271	5.90314	4	0.998327	21.2863	0.462332	0.138774	1	0
2016	1.0984	0.0211987	0.303817	0.2461	2.26778	0.0556985	5.98989	6	1	22.2331	0.595629	0.485304	0	0
2011	1.08235	0.0124393	0.330753	0.272775	1.86956	0.0400269	5.86713	8	1	22.2577	-0.016341	0.481498	0	1
2012	1.12042	0.0449617	0.230745	0.192953	2.38651	0.0785224	6.21785	8	1	22.5006	0.10737	0.547422	0	1
2013	1.03445	0.0255474	0.290445	0.244438	1.6241	0.041936	5.66944	7	1	22.8096	0.285029	0.659113	0	1
2014	1.03804	0.0201173	0.307143	0.259017	1.7063	0.0557139	5.66613	7	1	22.8024	0.317132	0.613958	0	1
2015	1.00228	0.0374733	0.253772	0.21736	1.85102	0.06713	5.54622	6	1	23.7474	0.539047	0.597378	0	1
2016	0.983914	-0.146182	0.818516	0.702685	1.01788	0.00113967	4.84024	4	0.602537	20.9983	0.268758	0.288973	1	1
2010	1.0014	-0.141507	0.804141	0.66897	1.26802	0.0308358	4.9323	4	0.641809	21.0923	0.350169	0.271192	1	0
2011	1.15004	-0.0577477	0.54658	0.448051	1.42774	0.0602934	5.91773	8	1	21.2003	0.388933	0.480567	0	0
2012	1.10822	-0.0553532	0.539216	0.455467	1.73216	0.0774097	5.72255	8	1	21.1965	-0.106894	0.510379	0	0
2013	1.04118	-0.0607764	0.555893	0.465741	1.63256	0.0629279	5.375	8	1	21.2363	0.109841	0.527378	0	0
2015	1.02428	-0.0607764	0.555893	0.465699	1.51514	0.0422996	5.2926	8	1	21.2247	0.014678	0.516698	0	0
2016	1.0038	-0.0327339	0.469662	0.391375	1.57253	0.0544518	5.28886	6	0.478288	21.8318	0.039988	0.374438	0	0
2010	1.00537	-0.0327339	0.469662	0.395073	1.553	0.0331796	5.29674	6	0.47357	22.1614	0.112837	0.508525	0	1
2012	1.04592	-0.0327339	0.469662	0.393813	1.55225	0.0420153	5.49983	6	0.448348	22.3451	0.215886	0.524391	0	1
2013	1.09435	-0.0046202	0.383211	0.318056	1.77924	0.0500559	5.85716	6	0.329677	22.9033	0.532232	0.467554	0	1
2014	1.42898	-0.0150613	0.415318	0.346858	1.80443	0.0291884	7.51965	8	1	22.094	0.334799	0.579734	0	1
2015	1.42613	-0.0204857	0.431998	0.360045	2.61001	0.11317	7.47375	8	1	22.1895	0.234015	0.58716	0	1
2016	1.29585	-0.00460615	0.383168	0.317934	2.80199	0.200114	6.89534	9	1	22.2581	0.062628	0.614765	0	1
2010	1.33106	-0.06947	0.582626	0.489202	1.9664	0.100561	6.74575	8	1	22.3339	0.032404	0.626359	0	1
2011	1.1764	-0.0999492	0.676351	0.570775	1.83566	0.0778224	5.87763	7	1	22.444	0.042769	0.656237	0	1
2012	1.09097	-0.0310789	0.464572	0.3899	1.87666	0.0757685	5.73204	7	1	22.5506	-0.103767	0.674466	0	1
2013	1.16126	0.0357658	0.259023	0.215486	2.33001	0.148147	6.39349	10	1	23.8104	-0.001338	0.672705	0	1
2014	1.11188	0.00868094	0.34231	0.287313	2.18978	0.0944888	6.00533	10	0.44497	24.3349	0.365596	0.676864	0	1
2015	1.00275	-0.0670341	0.575136	0.484615	1.64698	0.0496831	5.16701	9	0.351851	24.5663	0.530631	0.642542	0	1
2016	0.926533	-0.0715597	0.589052	0.498566	1.43826	0.030849	4.78454	7	1	22.5842	-0.12934	0.620472	1	1
2010	1.02463	0.012726	0.329871	0.279889	1.55714	0.0418865	5.56563	6	0.948362	22.5669	-0.208404	0.61638	0	0
2011	1.02205	-0.0922327	0.652622	0.552127	1.38934	0.0482179	5.17737	5	0.769268	23.043	0.367674	0.690726	0	0
2010	1.35865	0.0601225	0.184125	0.148095	2.44321	0.178735	7.60581	5	1	21.0093	0.331207	0.515529	0	0
2011	1.15951	-0.000251651	0.369778	0.305302	1.56683	0.0539603	6.21277	4	1	21.0223	0.025834	0.503066	0	0
2012	1.10039	-0.0521158	0.529261	0.450676	1.76816	0.0472391	5.69662	4	1	21.004	-0.100318	0.549139	0	0
2013	0.99015	-0.0647291	0.568048	0.483666	1.61514	0.0352659	5.11342	5	1	20.9992	0.077955	0.513551	1	0
2014	0.842639	-0.04155	0.988776	0.846502	1.24429	0.0314139	4.08789	5	1	21.1132	-0.007675	0.294807	0	0
2015	0.854702	-0.04155	0.988776	0.846535	1.08852	0.0113006	4.13966	5	1	21.1031	0.128698	0.227111	0	0
2016	1.34128	-0.0500306	0.522849	0.44903	1.1886	0.0193903	6.8909	4	1	20.8546	0.20285	0.440474	0	0
2010	1.26407	-0.022613	0.438539	0.368196	2.32732	0.153751	6.64162	5	1	21.3746	-0.117883	0.615204	0	0
2011	1.28638	-0.022613	0.438539	0.370002	2.21158	0.126248	6.75451	5	1	21.4697	0.013372	0.70003	1	0
2012	1.25861	0.0309932	0.273699	0.227843	2.94823	0.18433	6.89035	9	0.722685	22.1506	0.136509	0.237252	1	0
2013	1.20969	-0.0366331	0.481652	0.404855	1.85976	0.0691442	6.30248	8	0.484925	22.2983	0.868265	0.260418	0	0
2014	1.31691	0.0354378	0.260031	0.21373	2.78155	0.109138	7.22778	8	0.489559	22.6556	-0.01243	0.309207	0	0
2015	1.3821	-0.104226	0.689501	0.581013	1.52497	0.0569549	6.82349	5	1	21.0001	0.788507	0.364954	0	0
2016	1.32688	-0.0774173	0.607064	0.517696	1.97211	0.124631	6.68795	5	1	21.1573	0.440998	0.409272	1	0
2010	1.26627	-0.0608583	0.556145	0.465926	1.99443	0.171928	6.4716	5	1	21.2876	0.043969	0.439454	0	1
2011	1.12811	-0.131213	0.772488	0.640749	1.66281	0.0462855	5.54037	6	1	21.5967	0.355116	0.47211	0	1
2012	1.26229	-0.0259991	0.448952	0.371778	1.7847	0.0900444	6.61608	6	1	21.6604	0.21519	0.471359	0	1
2013	1.16297	-0.0331628	0.47098	0.391697	2.10774	0.137016	6.08423	6	1	21.7391	0.019788	0.472599	0	1
2014	1.14815	-0.0931051	0.655305	0.550855	1.63919	0.0698999	5.77061	11	0.959131	22.0549	0.185747	0.427817	0	1
2015	1.33619	0.0174091	0.31547	0.258364	2.20905	0.134481	7.22629	4	1	21.2406	-0.15634	0.646278	0	1
2016	1.14228	-0.0725028	0.591952	0.499802	2.02521	0.114033	5.82154	5	0.341144	21.3911	0.063025	0.662899	0	1
2010	0.983751	-0.0928901	0.654644	0.543073	1.58919	0.094294	4.99421	6	0.305737	22.3067	-0.29761	0.402882	0	0
2011	1.31551	-0.099028	0.673518	0.558737	1.34308	0.0366163	6.53509	6	0.461423	22.6861	-0.32595	0.355812	0	0
2012	1.38794	0.0387	0.25	0.199333	3.12796	0.22039	7.62967	5	1	20.4143	0.558861	0.133185	0	0
2013	1.29562	0.0373948	0.254013	0.2083	2.89146	0.149206	7.12465	5	0.981493	21.376	0.174039	0.183717	0	0
2014	1.08205	-0.125162	0.753879	0.640658	1.71545	0.0866084	5.34986	4	0.941765	21.4333	-0.25667	0.181932	1	0
2015	1.07271	-0.0658143	0.571385	0.473721	1.54321	0.0434878	5.51032	6	0.579434	20.8994	0.259261	0.520247	0	0
2016	1.10287	-0.0562441	0.541956	0.450428	1.6051	0.0496742	5.69294	5	0.464515	21.1112	0.10189	0.598889	0	0
2010	1.09035	-0.0712088	0.587973	0.489307	1.60786	0.0523231	5.57602	5	0.489488	20.9958	-0.149011	0.607184	0	1
2011	1.17973	-0.0712088	0.587973	0.49208	1.5776	0.0439437	6.0073	5	0.484064	21.0548	0.017142	0.618203	0	1
2012	1.119	0.0291397	0.279398	0.226883	2.53184	0.111204	6.13547	6	1	21.6564	0.801671	0.162205	0	1
2013	1.15618	0.0358469	0.258773	0.199312	2.46431	0.0979804	6.36656	7	1	22.3702	0.653462	0.196086	0	1
2014	1.10381	0.037168	0.254711	0.209465	2.57745	0.111303	6.09129	4	1	22.3643	0.171179	0.202393	0	1
2015	1.12671	0.0222481	0.30059	0.251729	2.14069	0.0593632	6.14454	6	0.560953	21.3221	0.284832	0.395674	0	1
2010	1.12712	0.030487	0.275255	0.23238	2.42067	0.23357	6.18511	5	0.568222	21.4608	0.091937	0.441549	0	0
2011	1.02909	-0.083773	0.626608	0.533512	1.44197	0.0231512	5.23842	5	0.536348	21.6419	0.14662	0.499516	0	0
2012	0.988545	-0.083773	0.626608	0.538199	1.43915	0.0310585	5.04509	5	0.441207	21.9289	0.303403	0.387091	0	0
2014	0.976128	-0.0501917	0.523345	0.444345	1.45929	0.0797454	5.0922	6	0.396974	22.1482	0.175495	0.331483	0	0
2015	1.17415	-0.061792	0.559016	0.474469	1.42068	0.0435694	6.01883	4	1	20.9243	-0.198762	0.611137	0	0
2016	1.41736	-0.0371619	0.483278	0.408289	1.8687	0.0378868	7.33571	5	1	20.8558	0.182673	0.615567	0	0
2010	1.12519	0.033996	0.264465	0.216851	3.48468	0.108364	6.19132	5	1	20.9863	0.002921	0.63026	0	1
2011	1.18469	-0.061792	0.559016	0.474425	1.5324	0.0290244	6.07013	4	1	21.0836	0.005042	0.662148	0	1
2012	1.26578	-0.061792	0.559016	0.473639	1.76697	0.0334501	6.46496	4	1	20.9302	-0.478215	0.589076	0	1
2010	1.14685	0.02739	0.284779	0.242972	2.77059	0.278378	6.27566	4	1	21.1849	0.240875	0.499285	0	0
2011	1.17707	-0.021557	0.435292	0.373868	1.61107	0.085399	6.20622	4	0.630459	21.1733	0.045595	0.517071	0	0
2012	1.21883	0.0413094	0.241976	0.194331	2.80503	0.25226	6.7322	4	0.914462	21.1859	0.172101	0.524986	0	0
2013	0.991364	0.0246484	0.293209	0.243469	2.16983	0.109943	5.43696	6	1	21.676	0.206487	0.537601	1	0
2014	0.994806	0.0272717	0.285142	0.238664	1.73898	0.0389818	5.46551	6	0.98215	21.7439	0.251556	0.536565	1	0
2015	1.01281	-0.0310589	0.464511	0.39056	1.53784	0.0300329	5.33999	10	0.972074	21.8067	0.003426	0.541021	1	0
2016	1.05954	-0.0209258	0.433351	0.363427	1.59937	0.0397081	5.6134	10	0.97547	22.2655	0.387443	0.684244	1	0
2010	1.02913	-0.0240424	0.442935	0.372831	1.71077	0.0459423	5.44771	10	1	23.0567	0.15697	0.763837	1	1
2011	0.983065	-0.0116045	0.404688	0.336735	1.7264	0.0525974	5.25875	10	1	23.2266	0.398192	0.771515	1	1
2012	1.09778	-0.0570877	0.54455	0.457734	1.44731	0.0250237	5.66479	4	1	22.6007	0.098412	0.282362	0	1
2013	1.04853	-0.0570877	0.54455	0.454891	1.64628	0.0416283	5.42392	4	1	22.6895	-0.135121	0.300827	0	1
2014	1.05912	0.0177542	0.314409	0.257049	1.9693	0.142093	5.76754	4	1	22.7051	-0.1919	0.298933	0	1
2015	1.0907	0.0177542	0.314409	0.257366	1.69515	0.101904	5.93405	4	1	22.7463	-0.188662	0.341421	0	1
2016	1.07714	-0.0250767	0.446115	0.371078	1.5254	0.0770198	5.68616	5	1	22.7376	0.070937	0.336168	0	1
2013	1.10946	0.00408204	0.356451	0.293745	1.89177	0.130727	5.97258	4	0.962588	22.7455	-0.035434	0.339487	0	0
2014	1.09893	0.00408204	0.356451	0.294811	1.92364	0.128748	5.91781	4	0.947432	22.6176	0.028387	0.296187	0	0
2016	1.26	0.0336451	0.265544	0.216342	2.30621	0.19993	6.91231	6	0.507306	20.6265	0.141813	0.500771	0	0
2010	1.18053	-0.0696868	0.583293	0.492215	1.6169	0.1499	6.01737	6	0.442387	20.7929	0.569404	0.548327	0	0
2011	1.16969	0.030639	0.274788	0.230003	2.53375	0.159989	6.41329	6	0.632414	20.8784	0.175988	0.557379	0	0
2012	1.12425	-0.0673031	0.575963	0.48835	1.68324	0.0903748	5.75456	8	0.521258	21.3396	0.017806	0.667683	0	0
2013	1.23402	0.0320233	0.270531	0.227368	2.35259	0.182188	6.76437	8	0.467895	21.357	0.252573	0.670979	0	0
2015	1.12919	-0.0463902	0.511655	0.43863	1.75361	0.128649	5.86108	9	0.474588	21.3999	-0.177485	0.427913	0	0
2016	1.39468	-0.0802864	0.615887	0.528519	1.6105	0.104219	6.99889	6	0.705246	20.4578	0.240784	0.580354	0	0
2010	1.41946	-0.0331749	0.471018	0.403584	2.30913	0.124625	7.3683	6	0.607063	20.7703	0.215612	0.593942	0	1
2011	1.38484	-0.0990146	0.673476	0.571292	1.98262	0.053569	6.86101	5	1	20.9331	0.121477	0.691014	1	1
2016	1.16514	-0.0560652	0.910409	0.769271	1.65643	0.0357862	5.55477	5	1	21.1581	-0.053998	0.796821	1	1
2010	1.17407	0.0601225	0.184125	0.152748	2.98173	0.108036	6.58782	5	1	21.5728	0.232758	0.458387	0	1
2011	1.23735	0.0159668	0.319905	0.268838	1.03545	0.00611362	6.69793	10	0.883508	21.6313	-0.072744	0.456921	0	1
2012	1.15167	-0.0151671	0.415643	0.351489	2.21665	0.209808	6.1055	6	0.456358	22.5976	0.948593	0.707709	0	1
2013	1.10807	-0.0556414	0.540103	0.459976	1.77982	0.105269	5.72069	6	0.501597	22.9918	-0.005549	0.624017	0	1
2014	1.11353	-0.0359812	0.479647	0.40152	1.75306	0.0313774	5.8253	7	0.614507	23.0895	0.469459	0.659607	0	1
2015	1.04812	-0.0632316	0.563443	0.473739	1.6563	0.0164075	5.40012	7	0.698249	23.3739	0.279512	0.526772	0	1
2016	0.983954	-0.0958693	0.663805	0.567589	1.4488	0.0327009	4.98612	7	0.748611	23.7717	0.056585	0.510931	0	1
2010	1.02169	-0.0788132	0.611357	0.522358	1.37771	0.0275214	5.21943	6	0.80464	23.8585	0.346532	0.536624	1	0
2011	1.10543	-0.0425408	0.499818	0.426167	1.53169	0.0489823	5.7588	5	0.538839	20.9316	0.243941	0.276896	0	0
2012	1.05301	-0.133772	0.780357	0.664101	1.46477	0.03318	5.18959	6	1	21.6801	0.45311	0.550508	0	0
2013	1.04898	-0.0973524	0.668365	0.565819	1.42001	0.0905143	5.28776	6	1	21.8601	0.048673	0.618567	0	0
2014	1.06148	-0.0433296	0.502244	0.422593	1.56962	0.158502	5.53786	7	1	21.917	-0.006764	0.633991	0	0
2015	1.08225	-0.0276342	0.45398	0.378975	1.68587	0.0920394	5.70182	10	0.994051	21.9236	-0.099609	0.643923	0	0
2016	1.13444	-0.0255291	0.447507	0.372881	1.73223	0.0956581	5.97343	10	0.987883	21.9525	0.072888	0.640321	0	0
2010	1.08671	-0.0129215	0.408738	0.337797	1.93338	0.0817307	5.78355	10	0.992006	21.7578	-0.075017	0.338064	0	0
2011	1.12459	-0.00610522	0.387777	0.319656	1.86313	0.0965333	6.00647	7	0.989028	22.177	0.18934	0.330903	0	0
2010	1.05835	-0.115523	0.724239	0.61507	1.54854	0.0470891	5.27204	5	0.999355	20.5059	0.177197	0.302856	0	1
2011	1.16966	0.00677357	0.348175	0.294859	1.83028	0.0950486	6.29808	4	1	20.5197	0.010011	0.300588	0	1
2012	1.14815	-0.034134	0.473967	0.397337	1.82514	0.0801955	6.00593	4	1	20.3922	-0.262521	0.272696	0	1
2013	1.10985	-0.034134	0.473967	0.395277	1.8338	0.154789	5.81436	4	1	20.2434	-0.039408	0.315807	0	1
2014	1.0413	-0.00835715	0.394702	0.326961	1.92328	0.168605	5.56927	9	1	22.749	0.136014	0.749912	0	1
2015	1.10357	0.0191489	0.31012	0.25166	1.95856	0.175047	6.00811	10	0.642022	22.9231	0.229289	0.732663	0	1
2016	1.04009	0.00396169	0.356821	0.291139	1.87795	0.0749376	5.61148	12	0.522198	22.8749	0.104392	0.71378	0	1
2010	1.3567	-0.0207062	0.432676	0.369348	1.69483	0.124956	7.12054	6	1	19.8377	0.657885	0.463518	0	1
2011	1.3918	-0.0857606	0.63272	0.537102	1.96688	0.133905	6.95808	5	1	20.561	0.307266	0.250997	0	1
2012	1.28194	-0.0857606	0.63272	0.537102	1.96646	0.157684	6.43523	5	1	20.6477	-0.046607	0.312799	0	1
2010	1.28194	-0.0857606	0.63272	0.53188	1.80555	0.144554	6.43523	5	1	20.7915	-0.27698	0.444338	0	1
2013	1.21065	0.0422872	0.238969	0.187619	2.53514	0.214049	6.69313	6	1	20.7511	0.377719	0.37982	0	1
2014	1.19788	0.0180137	0.313611	0.256784	1.91159	0.127106	6.50038	6	1	20.9975	0.225514	0.14842	0	1
2015	1.12063	0.0253255	0.291127	0.237282	2.42397	0.114113	6.1265	6	1	21.2054	0.353356	0.264765	0	1
2016	1.1178	-0.0105504	0.401447	0.329096	1.69925	0.0560359	5.95251	5	1	20.7067	0.116383	0.432069	1	1
2010	1.12059	0.0180595	0.31347	0.253369	2.21735	0.192125	6.09299	5	1	21.2111	0.296303	0.403068	1	0
2011	1.08949	0.0310964	0.273381	0.221345	2.08591	0.106802	5.98681	5	1	21.7222	0.263597	0.32204	1	0
2012	1.34977	-0.0338863	0.473205	0.400275	1.36646	0.0283565	7.01568	4	1	20.3256	0.925136	0.513089	1	0
2013	1.27391	-0.00389704	0.380987	0.313827	2.55311	0.114201	6.78594	5	1	20.4222	0.140912	0.553272	0	0
2014	1.24026	-0.00389704	0.380987	0.311478	2.31415	0.0884822	6.61247	5	1	20.3156	-0.191362	0.496385	1	0
2015	1.17095	-0.00389704	0.380987	0.308283	2.19753	0.0516347	6.2551	5	1	20.3339	0.102805	0.495122	1	0
2016	1.11926	-0.0768021	0.605173	0.507673	1.71524	0.0223514	5.69436	7	1	20.2306	-0.011036	0.464877	0	0
2010	1.24774	-0.0189825	0.427375	0.349009	1.85302	0.0412362	6.57661	7	1	20.1537	-0.172529	0.410424	0	0
2011	1.24949	0.0136544	0.327016	0.262459	2.55013	0.0934212	6.74974	5	1	21.1048	0.067897	0.0948809	0	0
2012	1.17361	-0.0828588	0.623797	0.52015	1.76124	0.102536	5.9311	5	0.369098	21.5023	-0.068146	0.146251	0	0
2013	1.13684	-0.0828588	0.623797	0.531435	1.66836	0.0743408	5.75562	5	0.364711	21.5078	-0.069566	0.215098	0	0
2014	1.15505	-0.0210137	0.433622	0.364792	1.87726	0.0579711	6.09702	5	0.417247	21.4514	-0.033876	0.176711	0	0
2016	1.12757	-0.0863904	0.634657	0.537604	1.64162	0.0865302	5.69819	5	1	22.3769	0.257003	0.509407	0	0
2010	1.17438	0.0280295	0.282812	0.234569	2.31455	0.0807356	6.42542	7	1	21.6084	0.601963	0.568874	0	1
2011	1.15433	0.0416051	0.241067	0.194732	2.81188	0.264146	6.38505	5	1	21.7274	0.192153	0.635031	0	1
2012	1.13689	0.0416051	0.241067	0.193584	2.26516	0.138861	6.29079	5	1	21.687	-0.060134	0.603796	0	1
2013	1.12205	0.0416051	0.241067	0.194267	2.32475	0.101488	6.21055	5	1	21.7467	-0.184875	0.620649	0	1
2014	1.12919	0.0416051	0.241067	0.194764	2.23937	0.182537	6.24918	5	1	21.7869	0.069756	0.62709	0	1
2015	1.15433	0.0416051	0.241067	0.19175	2.46385	0.186283	6.38505	5	1	21.7764	-0.197286	0.656657	0	1
2016	1.15336	0.0651702	0.168603	0.133881	3.24897	0.107927	6.49984	5	1	21.9256	0.234249	0.419957	0	1
2010	1.12113	-0.0405625	0.493735	0.416411	1.27258	0.0141182	5.84466	6	0.550692	20.542	0.127847	0.393474	1	0
2011	1.18994	-0.0517947	0.528274	0.443876	1.70267	0.0333776	6.13809	5	0.527086	20.5974	0.071908	0.403682	1	0
2012	1.13354	-0.0619186	0.559405	0.470723	1.7843	0.0495938	5.8206	6	0.522369	20.6211	0.063001	0.380115	1	0
2014	1.07157	-0.0328768	0.962106	0.818422	1.3969	0.025097	5.09527	5	0.547155	20.6107	0.045176	0.337644	1	0
2015	1.13002	-0.127583	0.761326	0.645262	1.37085	0.0354995	5.56162	5	0.668894	21.0394	0.104986	0.215407	1	0
2016	1.30783	0.0181868	0.313079	0.263324	2.14008	0.0881811	7.08116	8	0.277724	20.6388	0.116999	0.25127	0	0
2011	1.27077	-0.00986178	0.399329	0.328397	2.25972	0.126101	6.73935	6	0.216348	20.9425	0.471255	0.391192	0	0
2013	1.23547	-0.0130115	0.409014	0.338756	2.23618	0.0793488	6.5431	8	0.238148	21.0879	0.174873	0.444125	0	0
2014	1.1522	-0.00262359	0.377071	0.314266	2.27174	0.0739351	6.1642	8	0.268508	21.2484	0.366641	0.497663	0	0
2015	1.23309	-0.0175391	0.422937	0.348782	1.90482	0.045241	6.50911	10	0.294578	21.3615	0.225714	0.295039	0	0
2016	1.09329	0.0432662	0.235959	0.189162	3.11341	0.332277	6.06279	10	0.428303	22.4518	0.459749	0.204004	0	0
2013	1.13113	0.045296	0.229717	0.18477	2.36155	0.214067	6.2776	9	0.737089	21.9404	0.21184	0.271372	0	0
2014	0.971933	0.0354881	0.259877	0.212711	2.10352	0.1735	5.37521	12	0.627229	22.7645	0.260487	0.381416	0	0
2016	1.16319	-0.150475	0.831718	0.707776	1.1584	0.024904	5.63269	4	1	20.5949	0.689137	0.235321	0	0
2011	1.21915	-0.150475	0.831718	0.706998	1.45235	0.0454872	5.88376	4	1	20.7092	0.232922	0.228147	1	0
2012	1.14983	-0.150475	0.831718	0.703657	1.50998	0.0625182	5.57278	4	1	20.7224	-0.186356	0.225823	1	0
2014	1.38362	0.030487	0.275255	0.227889	1.23089	0.0264725	7.55548	5	1	21.2928	0.053468	0.62769	1	0
2016	1.38362	0.030487	0.275255	0.228144	2.77313	0.135253	7.55548	5	1	21.4419	-0.067771	0.713908	1	0
2010	1.26383	-0.0655032	0.570428	0.479955	1.85319	0.0444576	6.43865	6	1	21.5327	-0.040462	0.765066	1	0
2011	1.22428	-0.0342969	0.474468	0.39893	2.05073	0.115575	6.38596	7	1	21.7713	0.177987	0.683788	1	0
2012	1.12547	-0.0425891	0.499967	0.421605	1.92926	0.102214	5.85802	5	0.720717	22.2733	0.172777	0.499312	0	0
2013	1.17646	-0.0227203	0.438869	0.364928	1.83874	0.0314526	6.19792	5	0.690867	22.4644	0.294596	0.44153	0	0
2014	1.08041	0.0328629	0.267949	0.218487	2.53127	0.0574228	5.94613	5	1	20.4719	0.250258	0.264724	1	0
2015	1.04002	-0.0108063	0.402233	0.335513	1.16949	0.00508468	5.55317	5	1	21.075	0.069203	0.0603352	1	0
2016	1.36512	-0.00468015	0.383395	0.320025	1.80009	0.0323739	7.25183	7	1	21.3345	0.02607	0.512812	0	0
2012	1.44829	0.0216549	0.302414	0.251859	3.11418	0.349003	7.84403	6	1	21.3687	-0.0911	0.635235	1	0
2013	1.23226	0.0286861	0.280793	0.229933	3.50965	0.414286	6.73733	6	1	21.3457	-0.028435	0.722203	1	0
2014	1.25739	0.0286861	0.280793	0.229769	2.75291	0.216895	6.87134	6	0.999771	21.4588	0.010043	0.708641	1	0
2015	1.28926	-0.0171315	0.421683	0.354166	2.22879	0.151964	6.79684	6	0.983547	21.5229	-0.053763	0.634306	0	0
2016	1.42201	-0.028327	0.45611	0.384124	2.21042	0.112959	7.40827	7	0.960032	21.4858	-0.19067	0.619012	0	0
2010	1.20228	-0.028327	0.45611	0.379935	2.4836	0.146207	6.30293	7	0.822103	21.4455	0.136928	0.586805	0	0
2011	1.12158	-0.0723878	0.591598	0.501131	1.77261	0.0917923	5.7222	5	1	21.2596	0.327572	0.306257	1	0
2012	1.20388	-0.0730895	0.593756	0.50326	1.61319	0.0267432	6.11593	5	1	21.3778	-0.078202	0.433299	1	0
2013	1.31268	-0.0273115	0.452987	0.380921	1.98046	0.049023	6.86347	4	1	21.3296	-0.107822	0.392298	1	0
2014	1.28694	0.0208824	0.30479	0.251666	2.8352	0.1676	6.9857	4	1	21.3251	-0.013387	0.407885	1	0
2015	1.29939	0.00213521	0.362438	0.30472	2.34256	0.148726	6.94939	8	0.944302	21.3298	0.157848	0.458104	0	0
2016	1.3211	-0.011297	0.403742	0.339632	2.41597	0.119772	6.98962	8	0.969664	21.3028	0.111802	0.419675	0	0
2015	1.33076	-0.0700282	0.584343	0.49493	2.00275	0.137522	6.74167	5	1	21.7201	-0.331165	0.629436	0	0
2016	1.18056	0.0513056	0.211237	0.165161	3.66248	0.335619	6.57705	5	1	21.0492	-0.005445	0.546862	0	0
2010	1.09011	0.0513056	0.211237	0.165236	2.29828	0.064914	6.08298	5	1	21.0198	0.20003	0.526397	0	0
2011	1.14815	0.0387	0.25	0.200635	2.04045	0.0520223	6.33735	5	0.999997	21.4696	1.13777	0.460157	1	0
2012	1.0167	-0.0335862	0.472282	0.392802	1.66341	0.0331706	5.35044	5	0.994169	21.766	-0.025712	0.397262	1	0
2010	1.30486	0.05496	0.2	0.154161	2.72792	0.20715	7.27792	4	0.954876	21.8045	-0.071033	0.733578	0	0
2011	1.20745	-0.0408961	0.49476	0.408733	1.29291	0.0249099	6.27222	4	0.984104	21.7727	-0.077391	0.707686	0	0
2012	1.27722	0.00240326	0.361614	0.295325	2.29015	0.133236	6.83577	4	0.442723	22.025	0.299408	0.678906	0	0
2013	1.2781	-0.0383615	0.486966	0.404259	2.13109	0.0761817	6.63544	5	0.494583	22.1397	0.280153	0.675708	0	0
2010	1.30722	0.0170242	0.316654	0.261254	2.69379	0.12912	7.07147	9	0.917848	21.1828	0.323015	0.394098	1	1
2011	1.22672	0.0181476	0.313199	0.257124	2.76443	0.162478	6.65315	9	0.925175	21.5528	-0.072577	0.125252	1	1
2012	1.18023	-0.050232	0.523469	0.437706	1.76104	0.0882962	6.09696	6	0.967088	22.7703	2.34292	0.507545	1	1
2013	0.938168	0.0359102	0.258579	0.21585	2.6719	0.241724	5.19541	7	1	21.7327	0.260846	0.49896	1	1
2014	0.869144	0.00812872	0.344008	0.289642	1.31664	0.0442305	4.7359	7	1	21.9363	0.18063	0.486058	1	1
2015	0.908284	0.0221574	0.300869	0.251436	1.4045	0.0574174	4.9873	7	1	22.3957	0.180753	0.45524	1	1
2016	0.931639	-0.011826	0.405369	0.344003	1.40315	0.0572251	4.99494	8	0.997061	22.5543	0.341877	0.473781	1	1
2010	0.929165	-0.0126891	0.408023	0.339275	1.47712	0.067261	4.97946	8	0.983716	22.7333	0.353441	0.483099	1	0
2011	1.11753	-0.105483	0.693368	0.586896	1.28386	0.040017	5.58137	5	1	21.278	0.493674	0.415327	1	0
2012	1.16808	-0.0552116	0.538781	0.456659	1.65757	0.169128	6.01639	4	1	21.6615	0.240107	0.400243	0	0
2013	1.04986	0.00408204	0.356451	0.296916	2.18544	0.128483	5.66279	4	1	21.9927	0.507615	0.445636	0	0
2014	1.05041	0.00896977	0.341421	0.283617	1.90078	0.068418	5.68549	4	1	22.1483	0.35074	0.392776	0	0
2015	1.06095	0.00896977	0.341421	0.283617	1.94603	0.0782257	5.74053	4	0.958348	22.6789	0.171998	0.252166	0	0
2016	1.00133	-0.0404192	0.493294	0.416665	1.61227	0.0353198	5.24975	4	0.94845	22.7615	0.413269	0.282894	0	0
2011	1.17603	-0.0400818	0.492257	0.418232	1.50921	0.0208748	6.11963	7	1	20.3421	0.360332	0.290046	0	1
2012	1.26225	-0.0260677	0.449163	0.375524	1.91131	0.0661716	6.61557	8	1	20.3789	0.092802	0.315375	0	1
2013	1.17754	0.00864275	0.342427	0.282656	2.44538	0.110984	6.34805	6	1	20.4105	0.097577	0.323039	0	1
2015	1.20876	-0.0384013	0.487089	0.404909	1.72043	0.0457062	6.2899	4	1	20.4315	0.124626	0.328708	0	1
2016	1.20771	0.00202788	0.362768	0.301039	2.21753	0.249143	6.47325	4	1	20.4525	0.170768	0.33061	0	1
2010	1.18618	-0.0589462	0.550265	0.46098	1.73706	0.148175	6.08934	4	1	20.5618	0.131082	0.320136	0	1
2011	1.22108	0.0455773	0.228852	0.181614	2.85303	0.253207	6.76727	5	1	20.5776	0.029747	0.317918	0	1
2012	1.16372	-0.0634932	0.564247	0.473533	1.77434	0.104384	5.96115	5	1	20.5829	0.670106	0.271207	0	1
2013	1.09579	-0.0219254	0.436425	0.357727	1.94486	0.131311	5.79303	4	1	21.7145	1.04552	0.194548	0	1
2014	1.06428	-0.0219254	0.436425	0.357727	1.82815	0.11509	5.63351	4	1	21.7653	0.101008	0.230327	0	1
2015	1.03941	-0.000875844	0.371697	0.305698	1.86419	0.0956305	5.58881	5	1	21.8526	0.143308	0.248899	0	1
2016	1.03176	0.0262943	0.288148	0.233957	2.01732	0.082362	5.65825	5	1	21.9447	0.205534	0.308691	0	1
2010	1.03026	0.0262943	0.288148	0.233957	1.87002	0.0815966	5.65025	5	1	22.2699	0.774075	0.403575	0	1
2011	1.1826	0.0313903	0.272477	0.228532	1.77236	0.1245	6.48605	5	1	21.3092	0.261463	0.626565	0	1
2012	1.23822	0.0176213	0.314818	0.265046	2.18938	0.29458	6.71108	6	1	21.3473	-0.016563	0.640709	0	0
2013	1.15414	-0.0227307	0.438901	0.364383	2.166	0.136906	6.08497	5	0.573672	22.2104	0.529691	0.438528	0	0
2014	1.16829	-0.0729336	0.593277	0.49891	1.69026	0.081047	5.94515	10	1	21.5812	-0.267469	0.12869	0	0
2015	1.13108	-0.0665812	0.573743	0.4874	1.71213	0.0836147	5.79046	11	1	21.561	0.01081	0.101603	0	0
2016	1.04172	-0.0193406	0.428477	0.362404	1.87201	0.0835412	5.52909	12	0.996365	21.521	0.038853	0.109881	0	0
2010	1.06046	-0.0509445	0.52566	0.447426	1.55631	0.0497437	5.50467	12	0.997589	21.5559	0.081755	0.155449	0	0
2011	1.03302	-0.0665432	0.573626	0.47687	1.55191	0.0573044	5.31533	10	0.998514	21.66	0.576402	0.207128	0	0
2012	1.11941	0.00836573	0.343279	0.277655	1.82513	0.0891136	6.04325	8	0.964208	21.6381	-0.000664	0.181807	1	0
2013	1.09992	-0.102053	0.68282	0.570475	1.48273	0.0462415	5.51104	7	0.959107	21.6596	-0.054102	0.216754	1	0
2014	1.03629	-0.0178997	0.424046	0.351186	1.78954	0.115001	5.50699	7	0.433168	21.2293	0.351449	0.348616	1	0
2015	1.15829	-0.0279625	0.454989	0.38009	1.65665	0.111032	6.0832	6	0.446866	21.3843	0.222654	0.418233	1	0
2016	1.08034	-0.0377039	0.484944	0.406569	1.85675	0.0995054	5.65297	7	0.477226	21.8025	0.166615	0.577133	1	0
2010	1.16433	-0.0457972	0.509832	0.42579	1.65208	0.073414	6.03725	8	0.343828	22.2812	0.592905	0.416065	1	0
2011	1.33158	-0.0684811	0.579585	0.490635	1.71438	0.0408405	6.75301	5	1	20.7388	-0.176059	0.460453	1	0
2010	1.30721	-0.0377136	0.484974	0.399413	2.1638	0.0634463	6.78365	6	1	20.8788	0.133901	0.527669	1	0
2011	1.27303	-0.00556565	0.386118	0.314634	2.4477	0.421891	6.77285	5	1	21.0969	-0.145261	0.56796	0	0
2012	1.13989	-0.00487635	0.383999	0.315736	2.36691	0.131574	6.09065	5	1	21.2629	0.266536	0.558682	0	0
2013	1.06798	-0.00487635	0.383999	0.310309	1.99763	0.0615323	5.72026	5	1	21.0483	0.091509	0.663167	0	0
2014	1.27895	0.0403681	0.24487	0.190734	2.33898	0.0867066	7.05176	4	1	20.3083	-0.238687	0.305062	1	0
2015	1.20648	-0.0203436	0.431561	0.365064	1.90703	0.0599695	6.36077	4	1	20.7335	0.39528	0.621146	1	0
2016	1.24324	-0.0622274	0.560355	0.470135	1.82315	0.0595304	6.35326	6	1	20.9539	-0.039812	0.665527	1	0
2010	1.10564	-0.0421307	0.498557	0.412666	1.97072	0.0830715	5.76149	6	1	21.2208	0.187464	0.738956	1	0
2011	1.26483	-0.0211569	0.434062	0.357045	1.83639	0.120259	6.65265	6	1	21.4829	-0.075087	0.587795	1	0
2012	1.15078	-0.0168453	0.420804	0.354726	2.21381	0.148742	6.09363	6	1	21.6079	0.153752	0.635863	1	0
2013	1.08552	-0.0278585	0.454669	0.383932	1.90239	0.0885874	5.71741	10	0.88914	24.1872	-0.118269	0.58409	1	0
2014	0.97889	-0.00498789	0.384342	0.323281	1.90595	0.106789	5.26099	9	0.849968	24.2604	0.086919	0.598688	0	0
2015	0.936925	0.0083058	0.343463	0.280404	1.72362	0.0919657	5.09031	9	0.804741	24.5471	0.438376	0.667368	0	0
2016	0.907762	0.0460239	0.227479	0.183715	1.81529	0.120062	5.06785	9	0.812137	24.6855	0.698019	0.669207	0	0
2010	1.07238	-0.0341305	0.473956	0.39914	1.21364	0.0176185	5.62697	6	0.998209	22.4147	0.495724	0.712349	0	1
2011	1.08573	-0.0341305	0.473956	0.397787	1.7037	0.114813	5.69376	6	0.994167	22.6603	0.312097	0.63453	0	1
2012	1.44155	0.00884595	0.341802	0.280335	1.98468	0.0453259	7.72808	15	1	21.7799	-0.001272	0.573869	0	1
2013	1.03885	0.00853086	0.342771	0.282216	3.04414	0.188969	5.62332	15	1	23.8472	8.09413	0.737299	0	1
2014	1.09337	-0.0129392	0.408792	0.33907	1.75121	0.0993963	5.8175	9	1	23.7273	-0.201295	0.689713	0	1
2015	0.977745	-0.00716521	0.391037	0.323758	1.87791	0.124674	5.24731	9	1	23.6606	-0.123005	0.65302	0	1
2016	1.03707	0.0363843	0.257121	0.199357	1.93126	0.282857	5.72885	9	1	23.6504	-0.067132	0.651218	0	1
2010	1.02211	-0.000909477	0.3718	0.303497	1.37053	0.0915936	5.4992	9	1	23.5203	-0.099972	0.600624	0	0
2011	1.37451	0.0131673	0.328514	0.265616	1.89198	0.220492	7.40317	7	0.614197	21.3371	0.701651	0.4205	0	0
2012	1.31737	-0.0183833	0.425533	0.349693	2.45119	0.189688	6.9333	8	0.684255	21.693	0.423575	0.219044	0	0
2010	1.23885	-0.035894	0.479379	0.399041	2.17381	0.12869	6.4514	8	0.60497	21.8494	-0.171988	0.361597	0	0
2011	1.14229	-0.0330025	0.470487	0.39989	2.01726	0.111527	5.98137	7	0.565745	21.9067	0.101524	0.389594	0	0
2012	1.40124	-0.0678086	0.577517	0.488292	1.6575	0.044989	7.09349	8	0.500249	21.9286	0.064024	0.3874	0	0
2013	1.34662	-0.0398794	0.491634	0.415279	2.26904	0.152809	6.9689	8	0.493062	22.0147	-0.072239	0.415804	0	0
2014	1.32572	-0.0025144	0.376736	0.31105	2.57071	0.102108	7.06056	11	0.454405	22.1575	0.210099	0.334701	0	0
2015	1.25192	-0.0457076	0.509556	0.423003	2.126	0.194094	6.4708	5	1	20.2088	0.206385	0.309218	1	0
2016	1.43526	-0.00311218	0.378574	0.314111	2.30229	0.197644	7.62256	7	1	20.3706	0.179377	0.349169	1	0
2010	1.33038	0.00635655	0.349457	0.291139	3.01192	0.27973	7.13351	6	1	20.4777	-0.039468	0.3828	1	0
2011	1.30003	0.00335023	0.358702	0.298025	2.69329	0.327011	6.95922	6	1	20.9648	0.38545	0.26521	1	0
2012	1.35038	-0.0327155	0.469605	0.390086	2.14999	0.129072	7.02489	6	1	20.9461	0.050569	0.217654	1	0
2013	0.935463	-0.0165689	0.419954	0.346361	2.44671	0.170343	4.99884	5	1	21.6705	0.086374	0.41834	1	0
2014	1.03287	-0.115305	0.723569	0.609967	1.26467	0.0433593	5.15476	4	0.753969	21.8472	0.003187	0.425231	1	0
2015	1.03722	-0.049276	0.520529	0.435775	1.52167	0.0411424	5.39628	4	0.812598	21.8702	-0.111695	0.446729	1	0
2016	1.09327	-0.0338863	0.473205	0.394081	1.62143	0.0919648	5.73244	4	0.869228	20.9909	0.505174	0.352769	0	0
2010	1.17059	-0.0338863	0.473205	0.396801	1.71285	0.105493	6.11926	4	0.8877	21.0941	0.569912	0.351537	0	0
2011	1.23022	0.00240811	0.361599	0.300552	2.13676	0.124048	6.59192	6	0.819736	21.1157	-0.135424	0.391867	0	0
2012	0.919378	-0.132721	0.777124	0.658728	1.54958	0.0599721	4.58377	4	0.698978	22.9375	0.622163	0.395618	1	0
2013	1.25763	-0.0772892	0.60667	0.512879	1.26709	0.0437114	6.35635	7	1	21.5579	0.106692	0.38062	0	0
2014	1.05277	-0.0774532	0.607175	0.511002	1.80575	0.135671	5.37302	6	1	21.6652	1.01142	0.438763	0	0
2015	1.03979	-0.035546	0.478309	0.397494	1.62462	0.0390389	5.45875	6	1	21.885	-0.487149	0.560839	0	0
2016	1.06563	0.030136	0.276335	0.226209	2.09894	0.0822565	5.85503	5	1	22.1698	0.333822	0.38627	0	0
2010	1.03648	-0.0252992	0.446799	0.374546	1.12727	0.00949836	5.4801	7	1	22.2927	0.568097	0.437158	0	1
2012	1.09945	-0.00136629	0.373205	0.312485	1.7002	0.0444652	5.89724	4	1	20.3495	0.032603	0.0967554	0	1
2013	1.06241	-0.00136629	0.373205	0.312425	1.83957	0.0533153	5.70579	4	1	20.3466	-0.049435	0.0845716	0	1
2014	1.12263	-0.00136629	0.373205	0.312425	1.74894	0.141154	6.01706	4	1	20.3961	-0.024843	0.11604	0	1
2015	1.13661	-0.00136629	0.373205	0.312253	1.97275	0.138953	6.0893	4	1	20.3056	0.134631	0.0971185	0	1
2016	1.11951	0.0231794	0.297726	0.246909	2.30512	0.169357	6.11064	4	1	20.4512	0.463559	0.100316	0	1
2010	1.11015	0.0123049	0.331166	0.271372	2.14939	0.241285	6.01229	8	1	20.7848	0.6433	0.173044	1	0
2011	1.07814	0.0192551	0.309794	0.253231	2.07948	0.226608	5.87429	9	1	20.9832	0.324262	0.146175	1	0
2012	1.1394	0.0132267	0.328331	0.269717	1.69619	0.0943257	6.16988	9	1	21.4833	0.180773	0.176153	1	0
2013	1.08	-0.00810782	0.393935	0.327767	1.99395	0.146103	5.7689	11	1	22.4824	0.25139	0.150889	1	0
2014	1.19854	-0.0154087	0.416386	0.345826	1.83872	0.123286	6.3433	4	1	20.2106	0.243241	0.249045	1	0
2010	1.22533	-0.00689225	0.390198	0.323625	1.61709	0.0431037	6.52089	8	1	21.5217	0.452894	0.439136	0	0
2011	1.1915	-0.0488284	0.519152	0.428767	1.90619	0.0586244	6.15851	9	1	21.7904	0.269074	0.541438	0	0
2012	1.22503	-0.0621857	0.560227	0.468389	1.77566	0.0493922	6.26482	10	1	21.8566	0.061937	0.553475	0	0
2013	1.13881	0.00282765	0.360309	0.293051	2.29926	0.139866	6.11949	9	1	22.0538	0.133654	0.493043	0	0
2014	1.1986	0.00282765	0.360309	0.296153	2.0719	0.115391	6.42984	9	1	22.3124	0.073396	0.502663	0	0
2015	1.14986	-0.00707058	0.390746	0.322343	2.15241	0.0959608	6.13217	10	1	22.3632	0.069983	0.488975	0	0
2016	1.12232	0.00613962	0.350124	0.297123	2.09166	0.0820357	6.04854	6	1	22.2665	-0.162934	0.48117	0	0
2010	1.07439	-0.0363545	0.480795	0.407345	1.81061	0.0557814	5.62844	5	0.998618	21.9634	0.461202	0.211433	0	0
2012	1.18003	-0.118436	0.733197	0.626691	1.4585	0.0718245	5.82449	7	1	20.0474	0.51932	0.191316	1	0
2013	1.17145	-0.0170243	0.421354	0.355833	1.95737	0.149974	6.19801	8	1	21.2985	0.813852	0.339359	1	0
2014	1.07745	-0.0367545	0.482025	0.409041	1.87676	0.114712	5.64221	10	1	21.5426	0.454359	0.332387	1	0
2015	1.09705	-0.0126002	0.40775	0.343802	1.82945	0.115919	5.83774	11	1	21.9463	0.601307	0.36786	1	0
2016	1.01596	-0.0126002	0.40775	0.344901	1.88447	0.106861	5.42332	11	1	22.5196	0.532077	0.307529	1	0
2010	0.959852	-0.0276723	0.454097	0.384372	1.63264	0.0291211	5.08553	12	1	22.8015	0.355223	0.347802	1	0
2011	0.910144	-0.0414029	0.496319	0.420784	1.46539	0.0179429	4.79349	13	1	23.4554	0.322615	0.451675	1	0
2014	1.08855	0.00814721	0.343951	0.290765	2.1899	0.166293	5.88118	4	0.675408	22.6246	4.519	0.426269	0	0
2015	0.940207	-0.0489526	0.519534	0.440182	1.62763	0.0446838	4.91918	9	1	21.9121	1.34696	0.479292	1	0
2016	0.911126	-0.0155175	0.41672	0.347837	1.47776	0.0385423	4.87829	10	1	22.9629	0.779054	0.442159	1	0
2010	0.82199	0.010546	0.336574	0.277224	1.54893	0.0707357	4.49667	12	1	23.2567	0.385431	0.490425	1	0
2011	0.784005	-0.0385678	0.487601	0.408589	1.09287	0.0119679	4.17387	10	1	23.6001	0.263729	0.520096	0	0
2012	0.901612	0.0170269	0.316646	0.259186	1.15902	0.0173052	4.93476	4	0.984277	22.1895	0.153153	0.300825	1	0
2013	0.869963	0.0170269	0.316646	0.262145	1.24704	0.0211172	4.76804	4	0.98373	22.0758	-0.027527	0.330228	1	0
2014	1.04313	-0.00110962	0.372416	0.311636	1.00875	0.000529328	5.60714	7	0.833531	20.5043	0.219141	0.265468	0	0
2015	0.959566	-0.0720565	0.59058	0.494778	1.49258	0.0361074	4.94236	8	0.678102	21.0517	0.136591	0.440964	0	0
2016	1.06166	0.00167557	0.363851	0.300626	1.58381	0.0416176	5.71427	6	0.630511	21.4312	0.074968	0.248102	0	0
2011	1.11327	-0.0657839	0.571291	0.482344	1.48839	0.056716	5.70716	6	0.598209	21.3918	-0.064121	0.241465	0	1
2012	1.06825	-0.00930096	0.397604	0.330576	1.90613	0.0981679	5.70377	6	1	21.3165	0.034926	0.15697	0	1
2013	1.08975	0.0159373	0.319996	0.260494	1.9008	0.099749	5.92109	4	0.640389	21.2413	-0.028194	0.354532	0	1
2014	1.00674	-0.0331749	0.471018	0.394896	1.40123	0.0405935	5.30204	6	0.527549	21.1877	-0.260881	0.246862	0	1
2015	0.980011	-0.0331749	0.471018	0.392353	1.56332	0.0766884	5.16821	6	0.512692	21.8107	0.457542	0.350099	0	1
2016	1.07921	-0.0211413	0.434014	0.356985	1.53849	0.0733085	5.71222	6	1	21.4384	0.165372	0.450937	1	1
2010	1.03485	-0.036489	0.481209	0.400632	1.65851	0.0517601	5.43063	8	0.954314	21.7606	-0.06308	0.58766	0	0
2011	1.03391	-0.0848977	0.630067	0.531133	1.44704	0.0351384	5.25764	6	1	21.8484	-0.404778	0.609565	0	0
2012	1.07197	-0.144338	0.812847	0.689549	1.34506	0.0384841	5.24254	5	0.842363	21.7139	-0.099705	0.635013	0	0
2013	1.15908	0.0104544	0.336856	0.281286	1.88205	0.0786016	6.26009	7	0.794969	21.5829	0.028887	0.495832	0	0
2014	1.12148	-0.127277	0.760386	0.647924	1.44233	0.0394177	5.52356	7	0.98762	21.4936	-0.333057	0.561916	0	0
2015	0.963104	0.0186977	0.311508	0.260505	2.1122	0.0738348	5.26484	7	0.693114	21.4134	0.509088	0.315632	0	0
2010	1.27299	0.0290313	0.279732	0.221917	3.07958	0.142861	6.95641	8	0.578168	21.7393	0.301298	0.34267	0	0
2016	1.34463	0.0334511	0.266141	0.210464	2.36326	0.196297	7.3648	8	0.666537	22.0711	0.150822	0.445568	0	0
2012	1.24863	0.0120283	0.332016	0.27511	2.71809	0.116199	6.73681	8	0.712095	22.2499	0.139742	0.412126	0	1
2013	1.21297	0.0120283	0.332016	0.276423	2.47832	0.189098	6.54989	8	0.709384	22.4806	0.184635	0.398435	0	1
2014	1.42335	-0.0257621	0.448223	0.37444	2.01475	0.156243	7.42958	8	0.76309	22.571	0.004391	0.340985	0	1
2015	1.34141	-0.0497874	0.522102	0.437399	2.29258	0.152206	6.89275	5	1	20.651	0.247309	0.106539	0	1
2016	1.41072	-0.0497874	0.522102	0.437026	2.11794	0.131642	7.23417	5	1	20.7327	0.173844	0.0814807	0	1
2011	1.34141	-0.0497874	0.522102	0.43782	2.2492	0.210328	6.89275	5	1	20.9124	0.167948	0.156247	0	0
2012	1.34141	-0.0497874	0.522102	0.438266	2.11451	0.253665	6.89275	5	1	21.1776	-0.250978	0.300524	0	0
2013	1.31122	-0.0300835	0.461511	0.385942	2.2617	0.0580776	6.84204	5	0.947417	22.9618	1.65883	0.0805123	0	0
2014	1.35177	-0.0300835	0.461511	0.383684	2.20939	0.0556698	7.04566	5	0.944803	23.1705	0.52555	0.0730045	0	0
2015	1.19005	0.0183383	0.312613	0.252378	2.88972	0.151133	6.46067	8	0.943902	23.3054	0.155429	0.113061	1	0
2016	1.35244	0.0483053	0.220463	0.173632	2.62626	0.162492	7.49732	5	1	21.5422	0.315537	0.171961	0	0
2010	1.24706	0.0344296	0.263131	0.212819	1.44107	0.0451955	6.84719	4	1	21.6776	0.003386	0.215306	0	1
2011	1.25441	0.0230105	0.298246	0.241048	2.5478	0.152731	6.82498	5	1	21.6624	-0.099977	0.176163	0	1
2012	1.18509	0.0230105	0.298246	0.240084	2.73662	0.18404	6.45755	5	1	21.6782	-0.011057	0.168818	0	1
2013	1.21	-0.0136435	0.410958	0.337389	2.08712	0.112963	6.41004	6	0.680524	21.4932	0.071097	0.419011	1	1
2014	1.11578	-0.0317079	0.466506	0.383327	1.99356	0.103242	5.85389	5	0.894407	21.7768	0.055804	0.436005	1	1
2015	1.05776	-0.074208	0.597196	0.507799	1.63509	0.0857529	5.40824	5	0.784611	22.0214	0.067415	0.358462	1	1
2016	1.01667	-0.0552116	0.538781	0.4557	1.57182	0.0685675	5.2745	4	0.507263	22.029	-0.289099	0.339084	1	1
2010	1.18167	0.00240326	0.361614	0.295887	1.76381	0.10759	6.33996	4	1	20.6351	0.129635	0.0788331	0	0
2011	1.44528	0.0159373	0.319996	0.260558	2.38255	0.229436	7.79189	4	1	20.9734	1.10191	0.116352	0	0
2012	1.3028	0.00860918	0.34253	0.282447	3.10532	0.321775	7.00201	5	1	21.1234	0.365471	0.163241	0	0
2013	1.17623	-0.00794454	0.393433	0.327483	2.39453	0.0587807	6.26365	6	1	21.3111	0.12701	0.260125	0	0
2014	1.25355	-0.00794454	0.393433	0.325148	2.11204	0.138954	6.66065	6	1	21.4373	-0.085415	0.312042	0	0
2015	1.32286	-0.00794454	0.393433	0.335443	2.31644	0.449462	7.01655	6	1	21.662	0.13032	0.393174	0	0
2010	1.21136	-0.01106	0.403014	0.340163	2.41582	0.483392	6.42921	7	1	21.86	0.331234	0.263237	0	0
2011	1.21263	0.0460662	0.227349	0.183288	3.08966	0.407671	6.72404	6	1	20.2372	0.249078	0.487602	0	0
2012	1.14094	0.0334573	0.266121	0.214427	1.69927	0.116843	6.27319	5	1	20.1312	-0.033461	0.401269	0	0
2013	1.12838	0.0536545	0.204014	0.162712	2.92383	0.241557	6.30364	5	0.890107	20.3561	0.015749	0.485281	0	0
2014	1.17526	-0.00978241	0.399085	0.334066	1.48147	0.0546439	6.25027	5	0.949124	20.5741	-0.052991	0.616076	0	0
2010	1.10995	0.0373102	0.254274	0.213454	2.66419	0.186184	6.12498	5	0.914402	20.716	0.095941	0.654337	0	0
2011	1.30206	0.0496485	0.216333	0.17483	2.29337	0.132163	7.23096	6	0.50327	21.0195	0.248817	0.492551	0	0
2012	1.23275	0.0496485	0.216333	0.171519	2.25501	0.121666	6.853	6	0.50023	21.172	0.12791	0.466139	0	0
2013	1.23116	0.0265828	0.287261	0.235203	2.487	0.119342	6.72038	6	0.501532	21.6597	0.106026	0.283663	0	0
2014	1.28332	0.0486819	0.219305	0.17603	3.07219	0.37519	7.12316	6	0.501812	21.8135	0.090805	0.286052	0	0
2015	1.18684	-0.105483	0.693368	0.584131	1.23192	0.0201868	5.90525	5	1	21.9344	-0.126006	0.112836	1	0
2016	1.1083	-0.0552116	0.538781	0.456893	1.76723	0.0909102	5.72346	4	1	21.9585	-0.34244	0.193284	1	0
2010	1.29455	-0.061792	0.559016	0.476054	1.64873	0.0768689	6.60502	4	0.420029	20.5196	0.189398	0.318037	0	1
2011	1.26213	-0.0687288	0.580347	0.495665	1.91398	0.0901875	6.41595	5	0.447757	20.5017	-0.264507	0.298855	0	1
2012	1.2311	-0.0213087	0.434528	0.363356	2.15713	0.0897122	6.48105	4	0.560123	20.4171	-0.112051	0.306535	0	1
2013	1.18735	-0.0791272	0.612322	0.517464	1.79305	0.0707446	6.01173	5	1	20.4738	0.273277	0.326679	0	1
2014	1.203	-0.0493582	0.520782	0.436347	1.81119	0.0877458	6.2129	6	1	20.4625	-0.01723	0.365465	0	1
2015	1.23163	-0.0203053	0.431443	0.359454	2.03877	0.164313	6.48849	5	1	20.4861	0.143933	0.371283	0	1
2016	1.15127	-0.0871852	0.637101	0.538622	1.77542	0.122655	5.80786	4	1	20.5226	-0.203966	0.329519	0	1
2010	1.15127	-0.0871852	0.637101	0.544842	1.60588	0.0958377	5.80786	4	1	20.5073	0.14479	0.303958	0	0
2011	1.10773	-0.0871852	0.637101	0.53785	1.61197	0.0649862	5.60096	4	1	20.5328	-0.151508	0.307178	0	0
2015	1.01482	-0.00882465	0.39614	0.32887	1.88439	0.115435	5.4316	6	1	22.5289	0.059543	0.331297	0	0
2016	1.01739	0.0101548	0.337778	0.280423	1.82714	0.0435409	5.5176	9	0.654551	22.9044	0.319805	0.43697	0	0
2010	1.15942	-0.0898098	0.645172	0.542427	1.4265	0.02548	5.83648	4	1	21.2648	0.03667	0.275088	0	0
2011	1.08404	0.030487	0.275255	0.231579	2.42239	0.111519	5.95495	5	1	21.404	0.151022	0.387285	0	0
2012	1.15421	-0.0225968	0.438489	0.369128	1.61516	0.0447726	6.08591	5	1	21.3579	0.037132	0.352765	0	0
2013	1.21875	0.00299244	0.359802	0.297012	2.13169	0.0823665	6.53528	7	1	21.2761	-0.065792	0.336598	0	0
2014	1.08183	-0.0415536	0.496782	0.412456	1.9804	0.0976473	5.64553	7	1	20.944	0.057193	0.0842372	1	0
2015	1.07635	-0.0452937	0.508283	0.42497	1.66948	0.0440259	5.60413	6	0.806139	21.9483	0.422015	0.138659	0	0
2016	1.29053	-0.0694343	0.582516	0.485551	1.56876	0.0280692	6.55004	9	0.31004	21.9342	0.393848	0.608785	0	0
2012	1.14213	-0.0587058	0.549526	0.458911	1.95782	0.0754562	5.87521	9	0.284742	22.0486	0.258129	0.629778	0	0
2013	1.12477	-0.105796	0.694329	0.580977	1.55103	0.0597224	5.61411	9	0.300217	22.1284	-0.034253	0.670418	0	0
2014	1.13173	-0.1078	0.700491	0.586881	1.50447	0.079617	5.63935	8	0.300186	22.5626	-0.000795	0.702545	0	0
2015	1.17942	-0.0336401	0.472448	0.390016	1.77211	0.121856	6.16452	8	0.303766	22.5566	-0.048184	0.556839	0	0
2016	1.1621	-0.0500373	0.52287	0.449013	1.83187	0.0834874	6.00851	6	0.272679	22.5412	-0.003942	0.54666	0	0
2014	1.16373	-0.0816094	0.619955	0.53274	1.66863	0.0523988	5.88886	4	1	21.407	-0.11466	0.0915936	0	0
2015	1.25416	-0.0414587	0.49649	0.414104	1.81675	0.055821	6.50165	4	1	21.6336	0.128911	0.163879	0	0
2016	1.24722	0.00934214	0.340276	0.280766	2.50859	0.178468	6.71555	4	0.955246	21.7384	-0.064466	0.150954	0	0
2010	1.13736	0.00934214	0.340276	0.27998	2.52213	0.144978	6.1414	4	0.914188	21.7775	0.111824	0.154802	0	1
2011	1.21126	0.00878085	0.342002	0.283637	2.1262	0.107267	6.52483	5	0.802491	20.9694	0.038983	0.132776	0	1
2012	1.2424	-0.0291447	0.458625	0.38557	2.00586	0.0958048	6.50087	4	0.749222	21.3633	-0.121986	0.344916	0	1
2013	1.17676	0.05496	0.2	0.16282	3.50703	0.379297	6.57542	4	1	21.0951	0.251714	0.287472	0	1
2014	1.20189	0.05496	0.2	0.164102	2.1002	0.11755	6.71325	4	1	21.206	0.210954	0.312234	0	1
2015	1.07068	0.05496	0.2	0.163993	1.60596	0.0495399	5.99361	4	1	21.6459	0.899907	0.410141	0	1
2016	1.02078	0.0371715	0.2547	0.212475	1.83266	0.129852	5.64454	9	1	22.162	0.290551	0.370404	0	1
2010	1.03138	0.0473348	0.223448	0.185059	1.45034	0.0702309	5.74497	9	1	22.2954	0.292752	0.395116	0	1
2011	1.10977	0.00466162	0.354669	0.295808	1.31843	0.0345195	5.97669	7	1	20.5781	0.169877	0.0872334	0	0
2012	1.09945	-0.00136835	0.373211	0.310224	2.01662	0.0967619	5.89722	6	1	20.807	0.368137	0.25548	0	0
2013	1.12839	-0.0478989	0.516294	0.428932	1.71351	0.129237	5.85109	7	1	20.906	-0.035227	0.347289	0	0
2014	1.17024	-0.019336	0.428462	0.352536	1.89065	0.141314	6.18148	6	1	20.8001	0.045854	0.2778	0	0
2015	1.11782	-0.0795291	0.613558	0.516763	1.71078	0.0502541	5.67727	6	1	20.7368	-0.031074	0.212732	0	0
2016	1.18656	-0.0381898	0.486438	0.409681	1.74038	0.04462	6.18024	7	1	20.7586	-0.20799	0.245289	0	0
2010	1.1205	-0.00542423	0.385683	0.32279	2.13867	0.0686241	5.98839	7	1	20.7529	-0.010167	0.221763	0	0
2011	1.12814	0.000658591	0.366979	0.306237	2.01521	0.0611833	6.05447	7	1	21.5859	0.798527	0.259021	0	0
2012	1.08023	-0.0133422	0.410031	0.343366	1.96877	0.0583844	5.74877	6	1	22.2132	-0.266404	0.316447	0	0
2013	1.05245	-0.111522	0.711936	0.605015	1.48667	0.0293303	0.0780895	6	1	22.2612	0.468848	0.328675	0	0
2014	1.05637	-0.111522	0.711936	0.605772	1.40718	0.0171632	0.078351	6	1	22.3184	0.031625	0.340425	0	0
2015	1.13155	0.0314404	0.272323	0.225893	2.07456	0.132637	0.0784682	7	1	22.289	0.043427	0.285025	0	0
2016	1.13335	0.00172238	0.363707	0.311286	1.58766	0.0725365	0.0796062	7	1	22.3571	0.077921	0.292427	0	0
2010	1.10504	-0.081444	0.619447	0.531429	1.54404	0.0718508	0.0805657	6	1	21.3267	0.321865	0.445254	0	0
2011	1.09963	-0.081444	0.619447	0.533426	1.55514	0.0776367	0.0802052	6	1	21.5358	0.138469	0.493306	0	0
2012	1.12608	-0.0311477	0.464784	0.398892	1.74228	0.178538	0.0581287	9	1	21.6837	0.289996	0.521094	1	0
2013	1.1161	-0.0501272	0.523146	0.439826	1.75153	0.270753	0.0581131	7	1	22.1578	0.206092	0.400405	0	0
2014	1.13263	-0.0186904	0.426477	0.357357	1.87212	0.165992	0.0688435	8	1	22.1707	-0.066913	0.382164	0	0
2015	1.05975	-0.0522982	0.529822	0.4477	1.76049	0.0595235	0.0765487	9	1	22.3162	0.117497	0.4493	0	0
2016	1.2302	0.00236227	0.36174	0.30218	1.87018	0.0868722	0.0860406	5	0.999997	20.7553	0.371557	0.319067	1	0
2013	1.28104	0.00966273	0.339291	0.285764	2.38305	0.141422	0.0891799	6	1	20.83	0.319391	0.316431	1	1
2014	1.24301	0.0267273	0.286816	0.242077	2.82596	0.17213	0.0860606	6	1	20.8301	0.028666	0.265387	1	1
2015	1.21357	-0.0292661	0.458998	0.385597	1.9018	0.0953514	0.0860147	6	1	21.2914	0.011036	0.179435	1	1
2016	1.23924	0.0195645	0.308842	0.256362	2.5012	0.16097	0.0860547	6	1	21.3722	0.31357	0.227554	1	1
2015	1.31007	0.02244	0.3	0.247806	2.5805	0.0932336	0.090678	6	1	21.3816	0.151421	0.219217	1	0
2016	1.17539	0.0299474	0.276915	0.230668	2.91481	0.123777	0.594697	7	1	21.0289	0.507175	0.0589364	0	0
2010	1.06069	-0.000179905	0.369557	0.310745	2.03304	0.0593266	3.29233	7	1	21.0827	0.183787	0.0564707	0	0
2011	1.12037	-0.0419968	0.498145	0.416059	1.66514	0.0375068	1.71988	6	1	21.3065	-0.019971	0.135167	0	0
2012	1.30496	-0.0419968	0.498145	0.421684	1.75767	0.0426899	0.0606142	6	1	21.4509	0.046966	0.202427	0	0
2013	1.28377	0.0148563	0.32332	0.262199	2.70419	0.109829	0.083296	7	1	21.4536	-0.026514	0.156253	0	0
2014	1.21476	-0.0269959	0.452017	0.37762	2.19538	0.0776626	0.0864637	5	1	20.5373	0.400885	0.446134	1	0
2015	1.2816	-0.0317079	0.466506	0.386125	2.01842	0.0554457	0.0791516	5	1	20.8557	0.140233	0.559932	1	0
2016	1.31494	0.0317012	0.271522	0.218186	2.9779	0.411264	1.64578	5	1	21.224	0.185982	0.773682	1	0
2010	1.23298	0.00764417	0.345498	0.284081	2.52124	0.31631	12.6309	5	1	22.0671	0.433806	0.599236	1	1
2011	1.19094	-0.0298516	0.460798	0.383821	2.05898	0.220192	1.70868	6	1	22.0938	0.904396	0.573342	1	1
2012	1.10603	0.0413896	0.241729	0.196161	2.85837	0.0929185	0.125724	5	1	20.8535	0.593344	0.197145	0	1
2013	1.15421	0.0413896	0.241729	0.200472	1.85762	0.0590158	0.115327	5	1	20.9572	0.071977	0.245215	0	1
2010	1.13604	0.00683827	0.347976	0.290017	1.63689	0.0796063	0.111763	4	0.993308	21.0125	-0.086524	0.373743	0	0
2011	1.13072	-0.094493	0.659573	0.555852	1.52845	0.0579796	0.105063	4	0.964881	21.3933	-0.029587	0.383229	0	0
2012	1.40647	-0.0578758	0.546974	0.458581	1.65919	0.0441572	0.0315987	8	1	21.3107	0.299129	0.187338	1	0
2013	1.20521	-0.0451588	0.507868	0.423652	2.25439	0.126139	0.0454512	8	1	21.4382	0.17942	0.23003	1	0
2014	1.30537	-0.0412167	0.495746	0.413861	1.89864	0.0896617	0.0389091	8	1	21.6988	0.164056	0.39158	1	0
2015	1.20858	-0.0641423	0.566243	0.473064	1.97973	0.0939055	0.0630892	8	1	21.776	0.175273	0.424141	1	0
2016	1.40317	-0.0641423	0.566243	0.477605	1.79574	0.0601609	0.0946745	8	1	21.7612	-0.046756	0.405084	1	0
2010	1.23593	-0.0761267	0.603096	0.509524	2.04921	0.0736529	0.0839351	8	1	21.831	-0.065993	0.398014	1	0
2011	1.42278	-0.0268474	0.45156	0.377295	2.05056	0.0737475	0.0947051	5	1	21.193	0.170211	0.1014	1	0
2012	1.17219	0.0115946	0.33335	0.272626	3.03152	0.214165	0.076683	7	1	22.2938	0.065646	0.358148	1	0
2013	1.22958	0.0436247	0.234856	0.188646	2.7559	0.200221	0.0794123	9	1	22.8475	0.297971	0.415478	1	0
2014	0.896247	-0.0843778	0.628468	0.526973	1.72348	0.0824967	0.0615723	5	0.698268	21.3524	0.588059	0.212972	0	0
2015	1.10087	-0.0790888	0.612204	0.517223	1.25627	0.0379026	0.0802072	7	0.673769	21.5733	0.143768	0.191279	0	0
2016	1.01535	0.00896977	0.341421	0.276524	2.00842	0.264641	0.0714911	4	0.661568	20.9587	0.267721	0.229955	0	0
2010	1.28897	0.0247511	0.292893	0.232581	1.95929	0.345606	0.0891923	5	0.965108	21.6167	-0.031148	0.531198	1	0
2012	1.14282	0.028565	0.281165	0.235889	2.18756	0.134488	0.0793181	6	1	21.4135	0.038535	0.172521	1	0
2010	1.14289	-0.0318572	0.466965	0.392162	1.79507	0.0605821	0.0813916	6	1	21.495	0.230198	0.164087	1	0
2011	0.931339	-0.0402077	0.492644	0.413773	1.81079	0.056567	0.067574	7	1	21.6302	-0.149975	0.136131	1	0
2012	0.872896	-0.0882221	0.640289	0.543104	1.30518	0.0269016	0.0653216	5	0.678457	21.7817	0.167099	0.247034	0	0
2013	0.936753	0.0353561	0.260283	0.215887	1.49596	0.0449389	0.065348	6	0.530835	21.8619	0.121096	0.246789	1	0
2014	1.03841	-0.0425408	0.499818	0.419929	1.27118	0.0273713	0.074792	5	0.55924	21.9001	0.721525	0.281881	0	0
2015	1.07015	-0.0107656	0.402108	0.338942	1.73579	0.0699017	0.07582	5	0.408861	22.7394	0.644145	0.640724	0	0
2016	1.06789	-0.000241252	0.369746	0.310399	1.91114	0.0638649	0.0753089	6	0.351572	23.2147	0.31819	0.752493	0	0
2010	0.99566	0.0347486	0.262151	0.213788	2.2792	0.161793	0.0683686	6	0.374724	23.5632	0.145017	0.697025	0	0
2011	1.02409	-0.00961429	0.398568	0.328606	1.58602	0.0602413	0.0727101	4	0.303933	23.939	-0.06988	0.764072	0	0
2016	1.1448	0.0142052	0.325322	0.26514	1.85736	0.102933	0.0799417	8	1	22.538	0.290232	0.504999	1	0
2010	1.09068	-0.011608	0.404699	0.327022	1.93727	0.136922	0.21502	8	1	22.7236	0.160435	0.447617	1	0
2011	1.11858	-0.000986694	0.372038	0.318662	1.93963	0.127803	0.213524	8	1	22.76	0.176237	0.425816	1	0
2012	1.20694	0.0186871	0.31154	0.262247	2.18264	0.0813817	0.271951	8	0.974112	22.8255	0.212276	0.377226	1	0
2013	1.19013	0.0184997	0.312117	0.260314	2.24718	0.0623589	0.160144	7	0.93566	23.0542	0.06328	0.435442	1	0
2014	0.958955	-0.0663018	0.572884	0.479142	1.61814	0.0326437	0.172652	4	1	21.0856	0.316136	0.353961	1	0
2015	0.958955	-0.0663018	0.572884	0.480721	1.35292	0.0186375	0.166338	4	1	21.2646	0.478746	0.350267	1	0
2016	0.97163	-0.0663018	0.572884	0.492049	1.35184	0.0219901	0.0824859	4	1	21.8918	0.444062	0.335073	1	0
2010	0.970288	-0.0663018	0.572884	0.49192	1.37172	0.0438886	0.0388325	4	1	22.0986	0.080062	0.427957	1	0
2011	1.4249	-0.0228301	0.439207	0.373237	1.4811	0.0234362	0.0676514	8	0.271467	21.39	0.127095	0.26325	0	0
2012	1.21434	-0.15962	0.859841	0.736417	1.7666	0.0383302	0.0582973	7	0.278867	21.6477	0.211442	0.390845	0	0
2013	1.19202	-0.15962	0.859841	0.731181	1.47771	0.0590886	0.0568097	7	0.282371	21.7384	0.230576	0.395308	0	0
2014	0.959713	-0.019379	0.9206	0.783087	1.42447	0.0483083	0.0419988	7	0.31433	21.8547	0.070902	0.400606	0	0
2015	1.16898	-0.00764378	0.392509	0.326082	1.4701	0.0424987	0.0500702	7	0.323975	21.982	0.01869	0.29147	0	0
2016	1.0954	-0.0373072	0.483724	0.403919	1.8488	0.103335	0.0461804	7	0.343585	22.0169	-0.062202	0.301311	0	0
2012	1.14476	-0.0167685	0.420567	0.346693	1.80506	0.0559957	0.0809998	7	0.350897	22.0784	-0.008533	0.309633	0	1
2013	1.37441	0.0129861	0.329071	0.267787	2.16049	0.114067	0.0952913	4	1	20.3622	0.418983	0.226441	1	1
2014	1.26747	-0.113279	0.717339	0.604309	1.82196	0.0844034	0.0924846	5	0.578416	20.8417	0.177714	0.573456	0	1
2015	1.11343	-0.113279	0.717339	0.602571	1.67087	0.0710559	0.082215	5	0.727668	21.7942	0.375985	0.369612	1	1
2016	1.31862	0.0387	0.25	0.197331	2.36457	0.0568647	0.0906914	5	0.737456	21.9584	0.132917	0.382592	1	1
2010	1.37522	0.0145174	0.324362	0.263297	2.25151	0.0990737	0.0952925	8	1	20.9348	0.036979	0.286415	0	0
2013	1.28359	0.0145174	0.324362	0.263023	2.81648	0.14223	28.1953	8	1	21.2325	0.420175	0.406678	0	0
2014	1.32221	0.0455325	0.22899	0.18001	3.21832	0.142242	0.090697	5	1	21.2904	0.155858	0.40355	0	0
2015	1.27585	-0.000199628	0.369618	0.304179	2.19201	0.155995	0.0891718	7	1	21.389	-0.082553	0.462521	0	0
2016	1.2189	-0.0191156	0.427785	0.347298	2.20557	0.0779336	0.086023	8	0.914271	21.6468	0.379181	0.313191	0	0
2010	1.1885	-0.131642	0.773806	0.645707	1.60584	0.050716	0.0878486	5	1	21.0954	0.347968	0.229004	1	0
2011	1.32779	-0.0756808	0.601725	0.498869	1.66734	0.0573929	0.0952186	5	1	21.2498	0.361771	0.268861	1	0
2012	1.16154	-0.0676456	0.577016	0.479091	1.97031	0.0729841	0.0838602	5	1	21.4529	0.222613	0.271024	1	0
2013	1.24647	0.00790436	0.344698	0.276706	2.15976	0.117533	0.0869353	4	1	21.5962	0.08245	0.0837019	0	0
2014	1.44076	0.00733072	0.346461	0.282709	2.37964	0.140731	1.59355	4	0.996469	21.7169	0.099388	0.109568	0	0
2015	1.33263	0.0106387	0.336289	0.273086	2.99989	0.175963	1.07411	8	1	21.3235	0.175653	0.384767	0	0
2010	1.25861	-0.0754295	0.600952	0.506094	1.98336	0.086522	0.551067	8	1	21.4232	0.125404	0.427119	0	1
2012	1.28079	-0.0332351	0.471203	0.399356	2.04157	0.180547	0.816258	8	1	21.6165	0.179363	0.507729	0	1
2013	1.23208	-0.0487679	0.518966	0.437321	2.03572	0.179535	62.2044	8	1	21.7362	0.162057	0.570764	0	1
2014	1.26349	-0.0237072	0.441904	0.368181	2.10908	0.149388	8.42633	8	1	21.7538	0.067166	0.561849	0	1
2015	1.22322	-0.0109005	0.402523	0.34046	2.29541	0.115438	8.42946	8	1	21.9584	0.003932	0.374073	0	1
2016	1.3119	-0.0287825	0.457511	0.388924	2.06342	0.0907683	8.42293	7	1	22.0099	0.009468	0.382167	1	1
2012	1.10075	0.0313586	0.272575	0.223931	3.08811	0.178232	8.50999	10	1	21.0063	0.031202	0.107176	0	0
2013	0.994034	-0.126935	0.759332	0.641105	1.33813	0.0416989	8.44579	5	1	21.0588	0.146495	0.100458	0	0
2014	1.16221	-0.126935	0.759332	0.648151	1.31148	0.0383314	8.44358	5	1	21.0957	0.030461	0.0998328	0	0
2015	0.958298	-0.0421581	0.498641	0.42107	1.75974	0.0853113	8.46734	11	0.679385	21.3236	0.139853	0.152846	1	0
2012	0.903601	-0.0538458	0.534581	0.44774	1.4186	0.035835	0.185296	9	0.507988	21.4339	0.024084	0.171339	1	0
2013	0.972642	0.00752042	0.345878	0.286053	1.47661	0.0580375	0.0686936	8	0.521045	21.6723	0.222104	0.338957	1	0
2014	1.38659	0.0361339	0.257891	0.210216	1.86359	0.0783211	0.0953102	10	1	20.8328	0.418976	0.275737	1	0
2015	1.46946	0.0619117	0.178623	0.137556	4.02793	0.416541	10.6347	9	1	20.9204	0.423789	0.262318	1	0
2016	1.19964	0.0506742	0.213179	0.164567	1.84907	0.0485779	7.96983	7	1	21.0307	-0.009528	0.283879	1	0
2010	1.08706	0.0264601	0.287638	0.232212	1.40369	0.0569459	0.0486469	10	1	21.157	0.085929	0.322128	1	0
2011	1.04906	0.013851	0.326412	0.267549	1.97641	0.106532	0.11038	10	0.835737	21.4704	0.453489	0.416154	1	0
2012	1.1291	-0.0465542	0.512159	0.428509	1.61184	0.0667553	0.0809753	8	1	21.238	-0.146678	0.245301	0	0
2013	1.0882	-0.0163172	0.41918	0.345806	1.92362	0.0858269	0.260682	6	1	21.2899	0.072961	0.239868	0	0
2014	1.04846	-0.0856488	0.632376	0.529667	1.53693	0.038679	0.260958	6	0.997411	21.2478	-0.508933	0.203637	0	0
2015	1.05377	-0.0817898	0.62051	0.517906	1.46782	0.0337005	0.0873125	7	1	21.2602	0.057629	0.212617	0	0
2015	1.18313	-0.0265825	0.450746	0.375546	1.65089	0.177351	0.0674633	7	0.680786	21.5752	0.15967	0.329363	0	0
2016	1.12522	-0.077732	0.608032	0.51119	1.68456	0.0685258	0.0653537	6	0.660375	21.795	0.105655	0.434432	0	0
2010	1.07966	-0.0325656	0.469144	0.394418	1.76817	0.0320179	0.0666364	7	1	22.7692	1.45768	0.657158	1	0
2011	1.00366	-0.0583986	0.548581	0.464066	1.62217	0.0423819	0.0624542	11	1	23.1731	0.121292	0.591146	1	0
2012	1.0667	-0.0572005	0.544897	0.461119	1.46996	0.0320131	0.0666162	12	1	23.4921	0.309121	0.574428	1	0
2013	1.12653	-0.020542	0.432171	0.358287	1.72763	0.057268	0.0732724	10	1	23.6715	0.531296	0.622371	1	0
2014	1.44805	0.0211957	0.303826	0.247352	2.22198	0.134082	0.099919	5	0.53698	20.6911	0.552288	0.367654	1	0
2015	1.28199	0.046152	0.227085	0.182339	3.92642	0.321103	0.0879944	7	0.423752	21.0443	0.822612	0.506075	1	0
2016	1.13128	0.0231794	0.297726	0.235728	1.97994	0.145343	0.0787336	4	0.415892	21.8279	0.181892	0.493215	0	0
2010	1.1193	-0.0077002	0.392682	0.321448	1.81688	0.11717	0.078992	5	0.422725	21.9399	-0.00056	0.518483	0	0
2011	1.08192	-0.02827	0.455935	0.385653	1.79598	0.0852643	0.0772038	8	0.34736	22.014	-0.240831	0.585879	0	0
2012	1.15929	0.0217344	0.30217	0.253786	2.10189	0.144805	0.0806503	8	0.467266	22.5502	0.290792	0.479387	0	0
2013	1.11573	0.0295965	0.277994	0.226125	2.2862	0.184449	0.0774772	9	0.367392	21.899	0.081876	0.337324	0	0
2014	1.16564	0.0440862	0.233437	0.188789	2.26963	0.108959	0.0803082	7	0.354378	22.0243	0.05726	0.389505	0	0
2015	1.18487	0.0225874	0.299547	0.245457	1.97418	0.166298	37.7308	7	0.369659	22.1405	0.081742	0.438836	0	0
2016	1.11238	-0.00499923	0.384376	0.31814	2.17097	0.0752076	21.1129	7	0.371985	22.1937	0.02672	0.45557	0	0
2010	1.05296	-0.0486535	0.518615	0.43518	1.73211	0.0531513	16.2218	6	0.362585	22.1198	-0.084721	0.410612	0	0
2011	1.1272	0.0231794	0.297726	0.251097	2.02124	0.0738725	6.22124	4	0.358608	22.0788	-0.141066	0.379184	0	0
2012	1.11236	0.0231794	0.297726	0.240416	2.11991	0.118723	6.13049	4	0.358307	22.1271	0.022947	0.405616	0	0
2013	1.20348	0.0438901	0.23404	0.190033	2.05346	0.119828	5.55423	8	0.751176	21.3126	0.588785	0.215251	0	0
2014	1.23976	0.0205491	0.305815	0.253387	1.38989	0.0472692	4.39319	8	0.833992	21.4467	0.163553	0.279408	0	0
2015	1.03404	-0.0380312	0.485951	0.409252	1.92498	0.117896	0.0412774	6	0.807996	22.1971	0.191095	0.44327	0	0
2016	1.0949	0.014542	0.324287	0.269892	1.91241	0.110624	0.0518019	6	0.786701	22.1994	0.08919	0.412786	0	0
2010	1.2366	0.014542	0.324287	0.269258	1.99525	0.144208	0.0674439	6	0.767025	22.2435	0.017828	0.404389	0	0
2011	1.34026	0.0251404	0.291696	0.242395	2.55595	0.188648	0.0739914	9	1	20.7844	-0.098803	0.244961	1	0
2012	1.18232	-0.0281208	0.455476	0.385349	2.15903	0.11188	0.0838926	5	1	20.881	0.431182	0.279388	1	0
2013	1.2758	-0.0974408	0.668637	0.553667	1.64794	0.0622016	0.0924976	5	1	20.9339	0.008678	0.307012	1	0
2014	1.10042	-0.0520694	0.529119	0.433346	1.93775	0.0900232	0.079252	6	1	21.225	-0.119798	0.438965	1	0
2015	1.06473	-0.128782	0.765012	0.637025	1.46896	0.0287087	0.036465	6	1	21.2573	0.041962	0.292622	1	0
2016	1.08179	-0.0790431	0.612064	0.502156	1.48155	0.0519543	0.0358993	5	1	21.2718	0.007499	0.300083	1	0
2010	1.21736	-0.11143	0.711655	0.597593	1.45884	0.0427459	3.10773	5	1	20.9116	0.058906	0.0666016	1	1
2011	1.23975	-0.0688548	0.580734	0.49155	1.74941	0.125084	6.14674	5	1	20.8976	0.112418	0.0593358	1	1
2012	1.23975	-0.0688548	0.580734	0.487962	1.81948	0.1148	5.94573	5	1	20.8794	0.085501	0.00796913	1	1
2013	1.13784	-0.0299342	0.461052	0.384605	2.03867	0.129459	4.66183	6	0.985331	20.9999	-0.026363	0.0574716	1	1
2014	1.37854	0.0208282	0.304956	0.254238	2.3044	0.141547	1.4277	7	1	20.4755	0.368848	0.184786	1	1
2015	1.42177	-0.0287834	0.457513	0.385562	2.41636	0.149003	0.099878	7	1	20.7917	0.101048	0.30723	0	1
2010	1.10629	-0.00912077	0.39705	0.329656	2.27359	0.144543	0.0781735	7	1	21.2613	0.356682	0.34184	0	0
2011	1.18599	0.010628	0.336322	0.277284	2.10142	0.125196	0.0828107	7	1	21.382	0.084914	0.399945	0	0
2012	1.17911	0.0370237	0.255155	0.202233	2.78599	0.171607	0.081448	7	1	21.5766	0.214998	0.474161	0	0
2013	1.1451	-0.0530461	0.532122	0.441089	1.59502	0.0510916	0.0822644	5	1	21.3018	-0.073965	0.0860851	1	0
2014	1.04315	0.0360678	0.258094	0.210414	2.5529	0.088313	0.0724169	8	0.53977	22.6535	0.552092	0.414141	0	0
2015	1.01436	0.0479029	0.221701	0.183873	2.27446	0.0973868	0.070092	7	0.56013	23.1376	0.205492	0.27177	0	0
2016	1.37624	0.0164562	0.3184	0.268052	1.6512	0.0771603	2.67421	11	1	21.2974	0.254724	0.336121	0	0
2010	1.32202	-0.00954657	0.39836	0.33317	2.58158	0.1874	2.67693	8	1	21.4627	0.125663	0.392475	0	0
2011	1.26576	-0.0193904	0.42863	0.360616	2.33999	0.114503	2.68034	8	1	21.732	-0.248225	0.316266	0	0
2012	1.35522	-0.0235187	0.441324	0.367795	2.18504	0.101549	3.75204	7	1	21.7936	0.133432	0.337354	0	0
2013	1.30467	0.0121711	0.331577	0.273648	2.83184	0.187211	44.3348	7	1	21.8033	0.031553	0.329413	1	0
2014	1.07618	-0.0153837	0.416309	0.342421	2.33998	0.130995	46.6036	6	1	22.1024	0.170964	0.467796	1	0
2015	1.30579	-0.117523	0.730391	0.614206	1.47991	0.0308487	46.5685	6	1	20.9213	0.192838	0.490584	1	0
2016	0.988849	0.038342	0.251101	0.194341	3.08004	0.133705	0.0687188	9	1	20.8104	-0.223637	0.141362	0	0
2010	1.00092	0.0112242	0.334489	0.269687	1.65833	0.0611914	0.0704519	11	1	20.5549	-0.326649	0.148639	0	0
2011	1.01608	-0.0123787	0.407069	0.337004	1.66191	0.0543613	0.0722706	12	1	20.5658	0.27105	0.138509	0	0
2012	0.985863	0.0161159	0.319447	0.258486	1.88598	0.0942534	0.0692807	11	1	20.66	0.141333	0.166682	0	0
2013	1.40441	-0.061792	0.559016	0.475751	1.42673	0.0511413	0.0998509	4	1	21.3792	-0.024105	0.50221	1	0
2014	1.40441	-0.061792	0.559016	0.4713	2.15084	0.135363	0.0217565	4	1	21.5335	0.119265	0.406724	1	0
2015	1.3546	-0.0246866	0.444916	0.371611	2.43558	0.207267	0.0770168	4	1	21.5057	0.11992	0.347157	1	0
2016	1.23847	-0.00729265	0.391429	0.331383	2.52131	0.186982	0.184917	6	0.95452	20.6717	0.069384	0.181286	1	0
2010	1.2734	0.029818	0.277312	0.22752	2.79177	0.168756	0.183859	7	0.94953	20.6972	-0.130588	0.223177	1	1
2011	1.29164	0.029818	0.277312	0.227333	2.93661	0.116885	0.182644	7	0.993855	20.6317	0.021099	0.198554	1	1
2012	1.19418	-0.120852	0.740628	0.625603	1.70465	0.0324358	0.183983	5	1	20.6388	-0.069489	0.202181	1	1
2013	1.43238	-0.00859581	0.395436	0.328984	2.04633	0.0326978	0.171946	6	0.500113	22.183	-0.313725	0.654294	1	1
2014	1.06498	-0.0105753	0.401523	0.319915	2.60124	0.0966433	0.99016	11	1	21.5999	0.470481	0.377259	1	1
2015	0.954271	-0.0105753	0.401523	0.319915	1.70532	0.0425696	0.997541	11	1	21.6964	0.137639	0.382925	1	1
2016	0.931772	-0.014178	0.412602	0.329469	1.42648	0.0289499	0.926893	11	1	21.8141	0.222153	0.412462	1	1
2010	0.99364	-0.032315	0.468373	0.377567	1.32259	0.0410943	0.789945	6	1	21.7883	0.166898	0.174991	1	0
2011	1.00933	0.0339763	0.264526	0.211787	1.98685	0.0992357	0.791168	9	1	21.2578	0.148012	0.157745	0	0
2010	1.32015	-0.0130934	0.409266	0.340455	1.61643	0.0583408	0.535425	10	1	21.6184	0.404252	0.416414	1	0
2011	1.42002	-0.032096	0.4677	0.394534	2.23505	0.107899	0.22036	10	1	21.7503	-0.099277	0.500072	0	0
2012	1.18092	-0.0689625	0.581066	0.489772	2.14424	0.10261	63.6795	9	1	21.8199	0.119307	0.524799	0	0
2013	1.17484	-0.0258112	0.448374	0.375774	1.94917	0.0855899	63.6813	9	1	21.8755	0.044231	0.347069	0	0
2014	1.12221	-0.00216644	0.375666	0.308192	2.17077	0.13745	0.318764	8	1	21.8629	-0.340878	0.390272	0	0
2015	1.17186	-0.00216644	0.375666	0.306969	1.93349	0.113673	0.315454	8	1	21.9209	-0.024146	0.410944	0	0
2016	1.19235	0.0368124	0.255804	0.209341	2.56528	0.164336	0.141216	5	1	20.98	0.389788	0.30003	0	0
2010	1.13845	0.0368124	0.255804	0.210311	2.69361	0.306361	0.144803	5	1	21.0537	-0.042958	0.203009	0	0
2011	1.18854	0.05496	0.2	0.162185	2.45754	0.189673	0.142085	4	1	21.1359	-0.026949	0.21046	0	0
2013	1.22001	-0.0170217	0.421346	0.353074	1.32332	0.0382497	0.261769	7	1	20.9939	0.502157	0.300642	0	0
2014	1.1906	0.019382	0.309403	0.251667	2.48534	0.134274	0.264976	7	1	21.2209	0.428134	0.415208	0	0
2015	1.25128	-0.0122641	0.406716	0.348958	1.86152	0.0778808	0.31586	8	1	21.2441	0.096159	0.0942766	1	0
2016	1.22251	-0.0122641	0.406716	0.348958	2.20148	0.233425	0.317778	8	1	21.1712	-0.059682	0.0767769	1	0
2010	1.22627	-0.0304957	0.462779	0.399101	1.98849	0.300685	0.316902	8	1	21.2993	0.493461	0.187073	1	1
2011	1.20949	-0.0370147	0.482825	0.398554	1.96082	0.108589	0.0170423	4	1	21.3477	-0.209569	0.215816	1	1
2012	1.10226	-0.00961429	0.398568	0.323139	2.11541	0.0688839	0.0659044	4	1	21.6355	0.545436	0.262028	1	1
2013	1.02839	-0.0291447	0.458625	0.387549	1.81155	0.123086	0.0631839	4	0.5028	22.6566	0.133135	0.606763	0	1
2014	0.985194	-0.0209852	0.433534	0.365911	1.66523	0.100978	0.0600246	4	0.607159	23.4405	1.10457	0.818564	0	1
2016	1.02738	-0.0310677	0.464538	0.390229	1.52722	0.0630437	0.0200874	10	0.936109	23.2043	0.140665	0.646109	0	1
2010	1.04175	-0.0113578	0.403929	0.337318	1.71435	0.0493496	0.0198046	8	0.623192	23.3093	0.030509	0.671714	1	1
2011	1.0568	0.00106841	0.365718	0.302367	1.8047	0.0898851	0.0192267	9	0.477444	23.4378	0.00349	0.709729	0	1
2012	1.01461	-0.0182188	0.425027	0.353149	1.76267	0.0711581	0.0213789	10	0.54065	23.3237	0.165488	0.675561	0	1
2013	1.43225	-0.00884132	0.396191	0.329766	1.7087	0.0661223	0.00614297	6	1	20.2609	0.116969	0.0839223	1	0
2014	1.29362	-0.00884132	0.396191	0.328369	2.76601	0.164771	0.5349	6	1	20.2458	-0.252385	0.068741	1	0
2015	1.33037	-0.070776	0.586642	0.495356	1.94492	0.0881622	0.53033	7	1	20.7191	0.57625	0.148611	1	0
2016	1.33862	-0.055084	0.538389	0.448964	2.04914	0.0780891	0.0952354	4	1	21.3031	0.232497	0.130892	1	0
2012	1.14966	-0.0162017	0.910829	0.7727	1.63839	0.0475166	0.0867844	4	1	21.7667	0.583044	0.236468	1	0
2013	1.20013	0.0516028	0.210323	0.16947	2.67755	0.138886	0.0823502	8	1	22.0292	0.319806	0.0803742	1	0
2015	1.05728	-0.00227572	0.376002	0.31285	1.13046	0.0101037	0.0746718	9	0.429819	23.1025	0.233812	0.399374	0	0
2016	1.28732	-0.0208327	0.433065	0.368475	1.67348	0.0454542	0.0906426	10	0.863268	21.2846	0.325265	0.060019	1	0
2010	1.41099	-0.0492784	0.520536	0.442391	2.00208	0.0812293	0.0998612	8	0.992429	21.3986	0.26939	0.100981	1	0
2011	1.26784	-0.0154367	0.416472	0.350028	2.55701	0.127804	0.0891594	8	0.994594	21.5443	0.234344	0.138226	1	0
2012	1.31892	-0.0154367	0.416472	0.351903	2.23881	0.122003	0.0925649	8	0.999286	21.8578	0.153195	0.269314	1	0
2013	1.14944	-0.0906525	0.647763	0.542695	1.86307	0.0898421	0.0838413	8	1	21.9907	0.006539	0.186896	0	0
2010	1.28701	0.021022	0.30436	0.250057	2.99451	0.194563	0.0891893	7	0.944499	22.0055	0.345139	0.234671	0	0
2011	1.0985	-0.00985478	0.399307	0.333077	2.34728	0.174861	0.0776788	6	0.847603	22.1194	0.270992	0.27365	0	0
2012	1.06936	0.00256855	0.361105	0.298994	1.97749	0.136904	0.0753112	9	0.933574	22.2729	-0.062062	0.393112	0	0
2013	1.07176	0.0164121	0.318536	0.26501	1.98276	0.088524	0.0749973	9	0.922128	22.314	0.066807	0.386058	0	0
2014	1.42662	-0.019547	0.429111	0.363691	1.78441	0.0706578	0.0998856	7	0.983862	21.6991	0.234426	0.191539	0	0
2015	1.28212	0.0117237	0.332953	0.259529	3.06556	0.201778	0.19863	6	0.959692	22.1797	0.058168	0.366455	0	0
2016	1.19056	0.0193095	0.309626	0.239897	2.59085	0.139248	0.300931	6	0.962151	22.2211	0.025176	0.397374	0	0
2011	1.19856	0.0193095	0.309626	0.2644	2.18964	0.142993	0.300398	6	0.962734	22.2762	0.075249	0.390043	0	0
2012	1.31052	-0.0314175	0.465613	0.392578	1.80061	0.146751	0.0925518	6	1	20.6814	0.001629	0.176651	0	0
2013	1.19916	-0.0566615	0.54324	0.46074	2.04107	0.109665	0.0859922	6	1	20.8334	0.079219	0.215896	0	0
2014	1.27379	-0.0465533	0.512157	0.431684	1.87252	0.105144	0.0899936	6	0.599485	20.8574	0.462756	0.240753	0	0
2015	1.18901	-0.0535706	0.533735	0.449398	1.97929	0.0998268	0.0845817	6	0.510795	20.879	0.233064	0.238395	0	0
2016	1.17582	0.00537787	0.352467	0.297899	2.236	0.125994	0.428945	7	0.501094	20.9458	0.066194	0.247092	0	0
2010	0.891325	-0.000896228	0.37176	0.31547	2.15511	0.131133	0.455062	10	1	22.0879	0.111571	0.354295	0	1
2011	0.950194	-0.00889757	0.396364	0.339449	1.32969	0.0420032	0.450863	11	1	22.3992	0.240223	0.368538	0	1
2012	0.94079	-0.0163373	0.419241	0.359179	1.45017	0.0558571	0.451235	11	1	22.4724	0.259305	0.356386	0	1
2013	1.08438	0.0658	0.166667	0.138108	2.10062	0.0562126	0.252826	5	1	21.1987	-0.041438	0.307078	1	1
2014	1.08294	0.05496	0.2	0.159962	1.22931	0.0117117	0.252552	4	1	21.2798	0.185532	0.329394	1	1
2016	1.02584	0.0468121	0.225055	0.185164	1.53903	0.0176569	0.256079	6	1	21.4049	-0.031037	0.293547	0	1
2010	1.0744	0.0468121	0.225055	0.17341	1.36663	0.0120095	0.074132	6	1	21.6375	-0.046697	0.388483	0	0
2011	1.33287	0.0658	0.166667	0.122605	2.01515	0.0332531	0.0907136	5	0.759205	21.6123	0.009506	0.232301	1	0
2012	1.42904	-0.0149468	0.414966	0.347496	1.25076	0.0215625	0.0998893	8	1	22.7995	-0.352637	0.0075213	0	0
2010	1.29865	0.00072759	0.366766	0.305929	2.8802	0.244207	0.0906602	9	1	22.8347	-0.293741	0.0259726	0	0
2011	1.33221	0.00983086	0.338773	0.27989	2.64756	0.206838	0.0925856	8	1	22.8361	-0.141133	0.0246397	0	0
2012	1.28138	0.0103145	0.337286	0.278608	2.78436	0.185894	0.0891805	6	1	23.0189	0.294543	0.158885	0	0
2013	1.13434	0.0583073	0.189707	0.14869	3.22832	0.187499	0.0777347	4	1	20.9578	0.156381	0.257853	1	0
2014	0.928988	0.0329279	0.267749	0.215503	1.88237	0.107561	0.0649134	6	1	21.4632	0.074277	0.242126	1	0
2015	1.15033	-0.0572045	0.544909	0.452611	1.25111	0.0337059	0.0610532	5	1	21.1564	0.014234	0.18217	0	0
2016	1.24588	-0.0572045	0.544909	0.452152	1.73701	0.0675285	0.0891251	5	1	21.1942	0.053875	0.179329	0	0
2010	1.18525	0.00922102	0.340649	0.277109	2.5158	0.0738412	0.0828095	5	1	21.5489	0.119172	0.402741	0	0
2011	1.10931	-0.0733148	0.594449	0.496507	1.72461	0.0352987	0.0805723	7	1	21.4657	0.015701	0.0631031	1	0
2012	1.02426	-0.0333079	0.471426	0.391541	1.76827	0.0384136	0.00193862	7	1	21.5042	-0.161666	0.069202	1	0
2013	1.34273	0.0298377	0.277252	0.22688	2.0716	0.179277	0.0401705	7	1	21.5778	0.275685	0.10558	1	0
2014	1.21046	0.0419359	0.240049	0.194796	2.81839	0.304215	0.130518	9	1	21.6321	-0.219367	0.120003	1	0
2015	1.24803	0.0362713	0.257468	0.210005	1.52708	0.0490728	0.199119	9	1	21.6483	0.105547	0.10995	1	0
2016	1.12853	0.0257086	0.289949	0.242622	1.97624	0.0908916	0.206724	8	1	21.5726	0.677127	0.337391	0	0
2010	1.14791	0.0294111	0.278564	0.230614	2.40985	0.208157	0.205559	8	0.653568	21.6024	0.052191	0.324189	0	0
2011	1.12021	0.0314404	0.272323	0.227352	2.06264	0.0966611	0.207475	7	0.697416	21.7213	0.079661	0.396747	0	0
2012	1.18664	0.05135	0.211101	0.174553	2.40342	0.200441	0.858954	8	0.556024	21.8751	0.366994	0.476776	0	0
2013	1.1931	0.05135	0.211101	0.174553	2.36071	0.135256	0.858524	8	0.658589	22.0649	0.023551	0.385601	0	0
2014	1.40681	-0.0572174	0.544949	0.461044	1.28419	0.0227345	0.289886	4	1	21.8422	0.181387	0.0435515	0	0
2015	1.14291	-0.0572174	0.544949	0.459804	2.18123	0.0767859	0.191765	4	1	22.1856	0.2276	0.280608	0	0
2010	1.40681	-0.0572174	0.544949	0.459804	1.72671	0.0855736	0.174171	4	1	22.3744	0.102034	0.368326	0	0
2011	1.32374	-0.00627308	0.388294	0.319873	2.66115	0.195607	0.0713912	5	1	21.0514	0.242626	0.101122	1	0
2012	1.27088	-0.0520969	0.529203	0.443475	2.1112	0.120569	0.0733467	5	1	21.2597	-0.239845	0.21065	1	0
2013	1.32382	0.0485974	0.219565	0.176806	3.34885	0.282572	0.0732641	6	0.495719	20.7819	0.147492	0.240339	0	0
2014	1.25049	-0.0137638	0.411328	0.341809	2.28732	0.202774	0.0400415	9	1	21.6408	-0.187152	0.0283453	1	0
2015	1.23119	0.0266489	0.287057	0.235843	2.77772	0.361253	0.367154	9	1	21.6047	-0.033332	0.0274017	1	0
2016	1.20962	0.0237923	0.295842	0.245035	2.2707	0.10701	0.262574	9	1	21.7243	0.201459	0.125438	1	0
2010	1.21357	-0.0292588	0.458976	0.385722	1.82841	0.157477	0.260494	9	1	21.6476	0.117059	0.0334346	1	1
2011	1.22731	-0.0285278	0.456728	0.377121	2.01017	0.078669	0.216418	9	1	21.9285	0.588894	0.254698	1	1
2012	1.24272	-0.0285278	0.456728	0.377951	2.04185	0.0567978	0.215391	9	1	22.1251	0.281468	0.199447	1	1
2013	0.978544	0.0290277	0.279743	0.231907	2.76813	0.0911634	0.133382	11	1	23.3674	0.489634	0.203754	0	1
2014	0.859569	0.00258242	0.361063	0.300603	1.56388	0.0189704	1.43726	18	1	24.4451	0.263248	0.407662	0	1
2015	1.34066	-0.0511999	0.526445	0.44164	1.24688	0.0113641	0.0952386	6	1	21.3523	0.029059	0.400843	1	1
2016	1.17689	0.00741125	0.346214	0.286751	2.69409	0.077981	0.082314	5	1	21.5436	0.105687	0.490174	0	1
2010	1.20101	0.00741125	0.346214	0.285351	2.2352	0.0568579	0.0759789	5	1	21.539	0.266062	0.498086	0	0
2011	1.06706	-0.00662036	0.389361	0.323443	2.21486	0.0762943	0.0675296	6	0.770104	22.7121	0.287662	0.698482	0	0
2012	1.03678	-0.0794263	0.613242	0.511429	1.55191	0.0385964	0.0680035	4	0.513572	21.9287	0.224163	0.526536	1	0
2013	1.0396	-0.0794263	0.613242	0.510203	1.47068	0.0313166	0.0681913	4	0.717997	22.0202	0.185589	0.556217	1	0
2014	1.00195	-0.0794263	0.613242	0.511557	1.47701	0.0395935	0.0656815	4	0.697719	22.123	0.146012	0.590325	1	0
2016	0.978252	-0.136029	0.787298	0.672013	1.32775	0.0272045	0.00287373	4	0.755606	22.1462	0.548482	0.595786	0	0
2013	0.918066	-0.0730895	0.593756	0.503552	1.37046	0.0415116	0.00329346	5	1	23.5118	1.26981	0.486942	0	0
2014	1.27689	0.0364546	0.256905	0.20959	1.66721	0.0312381	0.0168781	7	0.818889	20.9368	0.38171	0.200978	1	0
2015	1.25198	0.0437913	0.234344	0.188164	2.06346	0.138809	0.0649195	7	0.598006	21.3468	0.141506	0.470924	1	0
2016	1.19144	-0.0107759	0.40214	0.334045	1.09906	0.0129298	0.10378	5	0.462448	21.6601	0.926951	0.604653	1	0
2010	1.44412	0.0137302	0.326783	0.267804	2.26363	0.164936	0.0798387	8	0.552614	21.6522	0.409572	0.56096	1	0
2011	1.14122	0.00740493	0.346233	0.2795	2.80108	0.235087	0.119479	9	0.68987	21.844	-0.191267	0.297506	1	0
2012	1.22737	0.019389	0.309382	0.251176	2.09019	0.125783	0.0852693	9	1	21.0487	0.544002	0.022393	1	0
2013	1.2525	0.019389	0.309382	0.253182	2.59213	0.183696	0.0869448	9	1	21.2809	0.403262	0.181893	1	0
2014	1.19861	0.019389	0.309382	0.257894	2.52469	0.119159	0.0833515	9	1	21.419	1.15871	0.211044	1	0
2015	1.20712	0.000904848	0.366221	0.298934	2.21631	0.0670378	0.0845518	8	1	21.4354	-0.32541	0.202578	1	0
2010	1.21765	0.000904848	0.366221	0.301092	2.18766	0.137887	0.0852542	8	1	21.5302	-0.276489	0.252624	1	1
2011	1.29664	0.0393314	0.248058	0.199357	2.96388	0.12919	0.0892043	7	1	21.3682	-0.258263	0.187665	1	1
2012	1.28798	-0.0195726	0.42919	0.3645	2.25224	0.093369	0.0906436	7	1	22.3541	0.481953	0.427266	0	1
2013	1.15107	-0.0416904	0.497203	0.422618	2.09212	0.0814299	0.0772705	7	1	22.4074	0.44338	0.380309	0	1
2014	1.18606	-0.00446183	0.382724	0.316902	2.07187	0.110124	0.0762123	4	1	22.6991	0.013416	0.4695	0	1
2015	1.09941	0.00500283	0.35362	0.293298	2.2883	0.166784	0.0823131	9	0.721999	22.559	0.39993	0.513188	0	1
2016	1.13486	0.0218915	0.301687	0.248785	2.22292	0.15832	0.0805279	9	0.602878	22.8337	0.264945	0.576351	0	1
2010	1.09803	0.00237868	0.361689	0.309069	1.98435	0.114802	0.1655	9	0.528749	23.0243	0.027791	0.631535	0	1
2011	1.0747	0.0351145	0.261026	0.223129	2.37254	0.219153	0.0440497	9	0.493109	22.9642	0.078344	0.580581	0	1
2012	1.05555	0.0224957	0.299829	0.255517	1.949	0.141685	0.140623	9	0.48957	22.9986	0.000985	0.578367	0	1
2013	1.1274	0.0235665	0.296536	0.253754	1.85518	0.115188	0.0784618	6	0.857551	21.7081	0.356888	0.278159	0	1
2014	1.2138	0.0482848	0.220526	0.18756	2.6698	0.150955	0.0833751	5	0.782722	21.797	0.383289	0.319241	0	1
2015	1.13493	0.0525156	0.207517	0.175589	2.43341	0.114672	0.0779724	5	0.998367	21.9527	-0.08194	0.381609	0	1
2016	1.04975	-0.0254552	0.447279	0.377635	1.4768	0.0408293	0.0749629	7	0.917524	23.0139	0.892004	0.428432	0	1
2010	1.22181	0.00880844	0.341917	0.284866	1.90052	0.0885737	0.0852607	4	1	20.817	0.333834	0.306882	0	0
2011	1.12059	-0.0996572	0.675453	0.572506	1.70026	0.0688765	0.0654816	6	1	21.2496	0.191574	0.118675	1	0
2012	1.22355	-0.0996572	0.675453	0.568285	1.53012	0.0521413	0.0890903	6	0.960866	21.3593	0.050543	0.164238	1	0
2013	1.19135	0.0349023	0.261678	0.210157	2.71185	0.172475	3.18107	6	0.902343	21.5566	0.292647	0.294508	1	0
2014	1.24028	-0.0331749	0.471018	0.390692	1.9269	0.0526825	3.62216	6	0.914612	22.057	0.266249	0.401911	1	0
2015	1.21898	-0.0189733	0.427347	0.352356	2.16957	0.0778117	2.78447	7	0.655315	22.8827	0.112823	0.533074	0	0
2016	1.0699	0.0342563	0.263664	0.218716	2.84773	0.0942411	13.7534	8	0.335365	21.3899	0.404565	0.374316	0	0
2010	1.26819	-0.0572045	0.544909	0.45901	1.35032	0.0349522	3.04777	5	1	22.3502	0.32299	0.183645	0	0
2011	1.18101	-0.0911863	0.649404	0.549498	1.78678	0.0500143	2.8996	7	1	22.381	0.156807	0.173941	0	0
2014	1.02516	-0.136207	0.787846	0.670146	1.52563	0.0164258	2.80243	7	1	22.578	0.353638	0.207015	0	0
2015	1.07819	-0.0625632	0.561388	0.471897	1.45516	0.0177552	0.0781297	6	1	22.7769	0.113244	0.222278	0	0
2016	1.10779	-0.0295875	0.459986	0.387502	1.70594	0.0381794	0.078974	5	1	22.7501	-0.154043	0.185941	0	0
2010	1.23133	-0.084871	0.629985	0.532277	1.55689	0.0301185	30.2546	9	0.865749	21.6895	-0.050333	0.543148	0	0
2011	1.23921	-0.0698863	0.583906	0.496159	1.79763	0.0415679	30.2546	9	0.82954	21.8644	0.208189	0.635883	0	0
2012	1.31257	-0.10462	0.690712	0.58782	1.69294	0.0497636	2.60408	12	0.819262	21.8741	0.04005	0.640169	1	0
2013	1.16736	-0.0400352	0.492113	0.416784	2.06962	0.0586431	0.384657	11	0.873307	21.7637	-0.287597	0.627509	0	0
2014	1.31896	-0.0153624	0.416244	0.349674	2.0125	0.175508	3.08954	9	0.896443	21.6841	0.061154	0.575604	0	0
2015	1.21604	0.0525382	0.207447	0.166095	3.81304	0.378903	0.0833786	4	1	21.4489	0.23748	0.38689	1	0
2016	1.24643	0.0332291	0.266823	0.217479	2.44585	0.202063	0.0860659	4	1	21.5674	0.077528	0.362529	1	0
2010	1.12733	-0.100942	0.679403	0.578856	1.73491	0.106625	0.0827192	7	1	21.6938	-0.130489	0.217479	1	0
2011	1.11195	-0.0682976	0.579021	0.492286	1.62222	0.0675927	0.0805764	7	1	21.73	-0.131838	0.23129	1	0
2012	1.13556	-0.0711965	0.587935	0.501445	1.60908	0.0519882	0.0822495	6	1	21.9048	-0.001415	0.351621	1	0
2013	0.963837	-0.0219681	0.436556	0.369152	1.87462	0.133887	0.0691161	10	1	21.8906	0.147589	0.170876	1	0
2014	0.950856	-0.0219681	0.436556	0.367164	1.4998	0.065071	0.0682507	10	1	22.0529	0.067379	0.215351	1	0
2015	0.934667	-0.0353831	0.477808	0.402739	1.44209	0.0476842	0.0155541	10	1	22.2521	0.147711	0.216531	1	0
2016	0.927395	-0.0278212	0.454555	0.378546	1.41558	0.0661915	0.0668871	9	1	22.4147	0.082974	0.272365	1	0
2011	0.971365	0.0298245	0.277293	0.228651	1.61059	0.0972521	0.0678448	9	0.961389	22.4327	0.108308	0.255056	1	0
2012	0.964375	0.0328212	0.268077	0.224246	1.1866	0.029721	0.0625104	9	0.853942	22.6823	0.134374	0.190723	1	0
2014	1.16788	0.0272023	0.285356	0.235982	1.05661	0.00560659	0.07627	5	1	20.5418	-0.047188	0.220056	0	0
2015	1.18573	-0.00509607	0.384674	0.319229	1.81445	0.0687755	26.1791	5	1	20.5451	0.019628	0.215282	1	0
2016	1.06631	-0.0341443	0.473999	0.394683	1.95555	0.154123	2.82437	5	0.379159	21.9053	0.270985	0.249812	1	0
2010	1.07991	0.0078049	0.345003	0.288226	1.92086	0.0633676	0.0703677	7	1	21.0789	0.186754	0.301832	0	0
2011	1.11726	0.0117232	0.332954	0.270145	2.04761	0.114842	0.0781906	7	1	21.4091	0.048147	0.178254	0	0
2012	1.14349	0.0117232	0.332954	0.277289	2.04851	0.094314	0.0799397	7	1	21.5692	0.084845	0.238174	0	0
2013	1.05545	-0.0146212	0.413964	0.345869	2.00379	0.115966	0.0749718	7	1	21.6365	-0.023042	0.229952	0	0
2014	1.05402	-0.0173367	0.422315	0.349898	1.73643	0.0668821	0.0703841	7	1	21.677	0.018898	0.207593	0	0
2015	1.03435	-0.073769	0.595846	0.502379	1.52818	0.0773721	1.944	6	1	21.7325	0.064116	0.191519	0	0
2016	1.10138	0.0210155	0.30438	0.245283	1.92957	0.115448	1.43788	8	1	21.7119	0.225848	0.129883	0	0
2011	1.13905	0.0214019	0.303192	0.242004	2.03849	0.128976	0.0793122	7	1	21.8714	-0.118689	0.272496	0	0
2012	1.04419	-0.0229008	0.439424	0.361359	1.82071	0.0595448	0.0745051	7	1	21.9473	0.205073	0.308602	0	0
2010	1.00825	-0.0365517	0.481401	0.397559	1.61175	0.0696276	0.072576	11	1	22.0258	0.35072	0.340701	0	0
2011	1.06934	-0.0175135	0.422858	0.351076	1.62779	0.0797736	0.0759971	10	1	22.2031	0.191497	0.32946	0	0
2012	1.02986	-0.0544325	0.536385	0.449706	1.60558	0.0881901	0.074629	9	1	22.4595	0.315422	0.485358	0	0
2013	1.11855	-0.0454705	0.508827	0.433001	1.54407	0.074745	0.713635	5	0.999659	21.694	0.180334	0.270337	0	0
2014	1.05008	-0.0594957	0.551955	0.46982	1.6606	0.114669	0.0761505	8	0.998507	21.7294	-0.014065	0.271041	0	0
2015	1.08062	-0.0371768	0.483323	0.41121	1.63144	0.0886856	0.0530455	9	1	21.9291	0.299524	0.317489	0	0
2016	1.03353	-0.0231365	0.440149	0.373878	1.77329	0.135421	0.0494255	6	1	22.0441	0.284065	0.344732	0	0
2010	0.990743	-0.108353	0.702194	0.590299	1.41849	0.0494284	0.0494903	7	1	22.2945	0.078141	0.39265	0	0
2011	1.43833	0.00272682	0.360619	0.293964	1.64844	0.0847628	11.4979	5	1	21.0276	-0.046748	0.461902	0	0
2016	1.45639	0.0370689	0.255016	0.208594	2.15076	0.142835	0.412877	7	1	21.3608	-0.209602	0.570581	0	0
2012	1.44715	0.0194987	0.309045	0.255836	3.08205	0.177118	14.0034	6	1	21.3921	-0.105539	0.565095	0	0
2013	1.24703	0.00896977	0.341421	0.284382	2.90805	0.162316	2.16555	4	1	21.5907	1.01501	0.591334	0	0
2014	1.08018	0.0497189	0.216117	0.175893	3.17926	0.185388	0.0744181	4	1	22.2874	2.15751	0.729197	0	0
2015	1.06313	0.0331439	0.267085	0.22339	1.22787	0.0193849	0.0738486	8	1	23.3734	1.1405	0.588883	0	0
2016	1.0204	0.0103728	0.337107	0.283777	1.65889	0.0563356	0.320854	8	1	23.5001	-0.050534	0.624102	0	0
2010	0.943388	-0.0143216	0.413043	0.345882	1.64627	0.074099	0.456021	7	1	23.8775	0.445927	0.656888	0	0
2011	1.07222	0.0172748	0.315883	0.259982	1.61736	0.0512425	0.317636	8	1	21.5215	-0.086798	0.415769	1	0
2012	1.14511	0.0240726	0.29498	0.240762	1.9569	0.047845	2.91204	8	0.713572	21.5788	-0.506381	0.591622	0	0
2013	1.13124	0.0150063	0.322859	0.265281	2.19582	0.0597909	2.91392	6	0.788864	21.2077	0.346377	0.681391	0	0
2014	1.25411	0.02244	0.3	0.241584	2.19768	0.059884	0.0869473	6	0.854314	21.2828	-0.050902	0.134677	1	0
2015	1.27121	0.05496	0.2	0.157355	3.59719	0.165377	0.0869739	4	0.89306	21.0255	-0.488684	0.10217	0	0
2016	1.17676	0.05496	0.2	0.159563	3.10109	0.117371	0.0806775	4	0.908363	21.0175	0.001359	0.0787747	1	0
2010	1.30139	0.00594085	0.350735	0.294974	1.1333	0.0118194	0.0906645	9	1	20.5369	0.320403	0.108775	1	0
2011	1.09268	-0.0756234	0.601548	0.505126	1.91513	0.0853846	0.0795428	5	1	22.3954	0.122337	0.367903	0	0
2012	1.12883	-0.12985	0.768295	0.661406	1.44261	0.0571295	0.0838092	9	1	21.2415	0.045729	0.484542	0	0
2013	1.06903	-0.0799974	0.614998	0.525334	1.57291	0.0613674	0.0781154	6	0.547584	22.5362	2.42763	0.225841	0	0
2014	1.24397	-0.0261556	0.449433	0.373726	1.69511	0.106623	0.00671488	8	1	21.5235	0.446159	0.595026	0	0
2015	1.07859	-0.0107991	0.402211	0.340374	2.25245	0.15231	0.00483653	8	1	22.3182	0.035385	0.612394	0	0
2016	1.07856	-0.00534263	0.385432	0.322966	1.88806	0.0856274	0.00502531	11	0.511887	22.5293	0.093942	0.633757	0	0
2010	0.995997	-0.000440409	0.370358	0.310396	1.93761	0.086021	0.0104716	11	0.473505	22.8539	0.061574	0.680639	0	0
2011	0.992845	-0.0823876	0.622348	0.524212	1.38987	0.0288597	32.4084	6	0.460026	22.8647	0.203591	0.662605	0	0
2012	1.25313	-0.0434037	0.502471	0.419968	1.47904	0.0491056	32.3924	7	1	21.2848	0.101617	0.230447	1	0
2013	1.18613	-0.136161	0.787704	0.668618	1.63785	0.113527	11.8868	6	1	21.3233	-0.143948	0.233015	1	0
2014	1.28561	-0.0787803	0.611256	0.51713	1.65397	0.116397	0.0925129	5	0.916471	21.5017	0.246342	0.335092	1	0
2015	1.24877	-0.0941412	0.658491	0.55623	1.78759	0.0536197	0.0905824	5	0.870372	21.5982	0.278034	0.352501	1	0
2016	1.17378	-0.0126082	0.407774	0.335727	2.16654	0.10607	0.0827916	6	0.801564	22.0599	0.103368	0.250539	1	0
2010	1.19723	-0.0857295	0.632624	0.531092	1.70364	0.108966	0.0868586	5	0.667315	22.0855	0.247183	0.228187	1	0
2014	1.02518	-0.136161	0.787704	0.661816	1.54905	0.0946347	5.05573	6	1	21.9127	1.52889	0.330442	1	0
2015	0.996577	-0.0787803	0.611256	0.52051	1.41997	0.0650378	5.09923	5	1	22.1251	0.231508	0.373437	1	0
2010	0.908235	-0.0126082	0.407774	0.34101	1.6142	0.0713677	4.87276	6	0.503896	22.9945	0.588958	0.487779	1	0
2011	0.86871	-0.0857295	0.632624	0.534187	1.27343	0.035761	4.46867	5	0.349425	23.1732	0.389743	0.492626	1	0
2012	0.818139	-0.0168857	0.912933	0.77524	1.13779	0.014691	4.03083	6	0.374341	23.7656	0.357326	0.42114	1	0
2015	1.23608	-0.11827	0.732688	0.617592	1.09005	0.0119272	6.08395	4	1	20.7749	0.070613	0.0751288	0	0
2016	1.26485	-0.11827	0.732688	0.617558	1.61772	0.0558638	6.2168	4	1	20.8356	0.178598	0.103668	0	0
2010	1.21377	-0.11827	0.732688	0.617459	1.65179	0.0552864	5.9809	4	0.835125	21.035	-0.025367	0.168455	0	0
2011	1.29513	-0.0606808	0.555599	0.463849	1.77354	0.0554656	6.61308	5	0.735844	21.1601	0.110904	0.288901	0	0
2012	1.11306	-0.159844	0.860529	0.729782	1.61947	0.0299461	5.37753	4	0.848595	21.0947	0.210833	0.28573	1	0
2013	1.29355	-0.0636961	0.564871	0.475302	1.57655	0.0661593	6.59125	8	1	21.9172	-0.076417	0.184695	0	0
2014	1.18243	-0.0460414	0.510582	0.422044	2.03315	0.0797703	6.12572	5	1	22.0311	0.161025	0.222505	0	0
2015	1.13226	-0.00963177	0.398622	0.326859	2.0705	0.0802879	6.03055	5	1	22.0966	-0.225996	0.214847	0	0
2016	1.12322	0.0156018	0.321028	0.267479	2.25344	0.0867743	6.09569	4	1	22.0926	-0.24555	0.198424	0	0
2010	0.991247	-0.009473	0.398133	0.331215	1.98726	0.091212	5.30831	10	1	22.2286	0.022327	0.447869	0	1
2011	0.990968	-0.0541888	0.535636	0.448076	1.49004	0.160572	5.15197	9	1	22.3562	-0.173474	0.525431	0	1
2012	0.982238	-0.0361167	0.480064	0.400624	1.52786	0.0657379	5.16935	8	1	22.2921	0.441846	0.4913	0	1
2013	1.28529	-0.0246866	0.444916	0.36855	1.55808	0.069501	6.73862	4	1	21.2861	0.273789	0.431337	0	1
2014	1.40681	-0.0572174	0.544949	0.453007	1.99681	0.080572	7.17558	4	1	22.2134	0.484351	0.41392	0	1
2015	1.03037	-0.0180694	0.424568	0.348264	2.51137	0.170791	5.47627	6	1	21.6688	0.365501	0.212963	1	1
2016	1.05851	-0.0180694	0.424568	0.356017	1.63319	0.0738468	5.6193	6	1	21.8387	0.029814	0.239506	1	1
2010	1.02356	-0.00429352	0.382206	0.31455	1.86339	0.0586075	5.49368	8	1	21.8637	0.250809	0.243589	1	0
2011	1.04538	0.00316409	0.359274	0.298399	1.81598	0.0704799	5.6358	7	1	22.0039	-0.037963	0.313718	1	0
2012	1.03022	0.0145164	0.324365	0.265925	1.97195	0.111968	5.60215	5	1	22.2276	-0.137266	0.411788	1	0
2013	1.15382	-0.023344	0.440787	0.369585	1.67481	0.0407804	6.08067	8	0.500001	21.1466	0.276	0.106649	0	0
2014	1.182	-0.0121852	0.406474	0.338658	1.99186	0.0599406	6.27377	8	0.722929	21.3198	0.14848	0.145032	0	0
2015	1.28348	-0.0281206	0.455475	0.381106	1.98759	0.0555763	6.71245	8	0.721304	21.3935	0.041783	0.138897	0	0
2016	1.24756	-0.0964307	0.665531	0.564069	1.80797	0.0407256	6.22653	7	0.710984	21.4417	-0.055332	0.135082	0	0
2010	1.06166	-0.0321261	0.467793	0.390767	2.00489	0.0506515	5.58095	8	0.70865	21.9697	0.121261	0.114889	0	0
2011	1.20949	-0.0917238	0.651057	0.551339	1.48111	0.0418533	6.06613	7	1	20.8675	0.247942	0.179805	1	0
2012	1.13786	-0.0961316	0.664611	0.562651	1.66083	0.108966	5.71072	7	1	20.8258	-0.052556	0.137611	1	0
2013	1.13352	-0.0891698	0.643204	0.545977	1.57677	0.0788688	5.71608	7	1	20.9314	0.105689	0.159774	1	0
2014	1.14152	-0.0891698	0.643204	0.547743	1.57261	0.0727026	5.75405	7	1	21.23	-0.026551	0.367307	1	0
2015	1.10296	-0.0472401	0.514268	0.432549	1.72399	0.0897292	5.72814	7	1	21.1985	-0.196863	0.421157	1	0
2016	1.23941	-0.0694945	0.582701	0.49768	1.59188	0.083787	6.30273	7	1	21.4076	-0.128478	0.216524	0	0
2011	1.16841	0.00439536	0.355488	0.302047	2.32076	0.186968	6.28042	6	1	21.2054	0.312966	0.418976	0	0
2012	1.06045	-0.00968073	0.398772	0.335464	2.06878	0.161144	5.66227	5	0.611208	22.0365	0.160392	0.564477	1	0
2013	1.21018	-0.125094	0.753672	0.634947	1.40811	0.0460712	5.93814	5	0.499058	22.1682	0.490977	0.661655	1	0
2014	1.26118	0.0358941	0.258628	0.199985	2.6338	0.18444	6.93103	5	1	22.3883	0.07791	0.441274	0	0
2015	1.142	-0.142965	0.808625	0.677069	1.48853	0.0490293	5.56316	4	1	22.48	-0.230357	0.527723	0	0
2016	1.17612	-0.00814113	0.394038	0.320129	1.899	0.118734	6.26222	5	1	22.5224	0.110064	0.545	0	0
2010	1.14414	-0.0294791	0.459653	0.377461	1.90513	0.0754316	6.00555	7	1	22.4899	-0.36009	0.566227	0	0
2011	1.21269	-0.0563254	0.542206	0.448968	1.70376	0.0413208	6.23014	7	1	22.4763	-0.051303	0.67331	0	0
2012	1.07381	-0.0501291	0.523152	0.443627	1.87844	0.138018	5.5734	7	1	21.9114	0.506086	0.485971	0	0
2013	1.0134	-0.0467912	0.512888	0.426109	1.63127	0.0644777	5.28747	7	1	22.2765	0.072962	0.584603	0	0
2014	1.1885	-0.0545366	0.536706	0.446262	1.5083	0.077796	6.11932	5	0.514903	23.5889	0.511393	0.497553	0	0
2010	1.22775	-0.00229702	0.376067	0.311728	2.16149	0.103905	6.55582	5	0.539607	23.8895	-0.000686	0.622378	0	0
2011	1.21597	-0.00229702	0.376067	0.315652	2.25082	0.213465	6.49499	5	0.573873	24.0685	0.230495	0.667875	0	0
2012	1.13437	0.0125068	0.330545	0.274113	2.39673	0.137053	6.14019	5	0.584847	24.1465	0.083621	0.716301	0	0
2013	1.31634	-0.0203436	0.431561	0.36653	1.84302	0.0669959	6.91786	4	1	24.3469	-0.098618	0.656219	0	0
2014	1.23622	-0.0408961	0.49476	0.418178	2.12445	0.0351389	6.41516	4	0.517066	21.5561	-0.320157	0.383494	0	0
2015	1.23726	-0.0389208	0.488686	0.409803	2.00451	0.0313909	6.42943	6	0.980447	21.5873	0.322424	0.273022	1	0
2016	1.17011	-0.0348053	0.476031	0.397029	2.02349	0.0431409	6.11287	9	0.753736	22.5433	0.372158	0.425068	1	0
2010	1.14891	-0.0598984	0.553193	0.465675	1.7683	0.0500744	5.90354	7	0.479834	22.7327	0.752248	0.493807	0	0
2011	1.08327	0.024196	0.2946	0.238855	2.35628	0.214493	5.92298	8	0.702371	21.7522	0.168186	0.197639	0	0
2012	1.0979	-0.0403006	0.492929	0.412806	1.64817	0.0679625	5.73026	9	0.649714	21.7917	0.132793	0.187932	0	0
2013	1.03826	-0.0219175	0.436401	0.363366	1.81628	0.0565195	5.50179	13	0.495112	21.7857	-0.076652	0.172517	0	0
2014	1.04643	-0.0458521	0.51	0.435524	1.59485	0.0507732	5.45408	12	0.337956	21.8989	0.175742	0.200868	0	0
2015	1.20242	0.041872	0.240246	0.202376	2.25877	0.107443	6.64647	8	1	22.2175	0.214906	0.213939	0	0
2011	1.32029	0.041872	0.240246	0.201248	2.78962	0.089481	7.28384	8	1	22.2777	-0.023764	0.190109	0	0
2012	1.1595	0.0112599	0.334379	0.282512	2.11053	0.0813167	6.26608	8	1	22.341	0.308276	0.181692	0	0
2013	1.11026	0.0318662	0.271014	0.227241	2.49995	0.109831	6.10137	9	1	22.4968	-0.035326	0.283909	0	0
2014	1.16703	0.0255802	0.290344	0.244534	2.06487	0.0532434	6.37428	9	1	22.5502	-0.100593	0.334025	0	0
2015	1.13417	0.0286716	0.280838	0.227194	2.4447	0.10155	6.21418	10	1	22.5853	-0.007901	0.310281	0	0
2016	1.20646	-0.0974964	0.668808	0.559518	1.51578	0.0457836	6.02858	4	1	21.5257	0.204095	0.438415	1	0
2010	1.13714	-0.0974964	0.668808	0.563983	1.65059	0.0759512	5.70229	4	1	22.0042	0.233175	0.604421	1	0
2011	1.12629	-0.0209852	0.433534	0.354019	1.85211	0.080491	5.95144	4	1	22.2443	0.233165	0.324326	1	0
2012	1.10292	-0.0654329	0.570212	0.467777	1.6786	0.0641011	5.65828	5	1	22.9003	0.188554	0.564912	1	0
2013	1.17915	-0.0341525	0.474024	0.393361	1.73747	0.0765356	6.16093	8	1	22.6233	0.240423	0.564053	1	0
2014	1.09437	-0.0816847	0.620187	0.522444	1.70499	0.0663725	5.55722	7	1	22.7814	-0.508499	0.846269	0	0
2015	1.14375	0.038787	0.249733	0.199119	2.34969	0.166229	6.31407	6	1	23.4169	1.32797	0.757684	1	0
2016	1.08798	0.0282178	0.282233	0.230372	1.9462	0.142976	5.96584	6	1	23.7353	0.913913	0.79418	1	0
2010	1.14592	0.0163328	0.31878	0.262126	1.89884	0.14388	6.21849	6	1	20.7966	0.292869	0.182241	0	1
2011	1.22065	-0.0158028	0.417598	0.34906	1.81644	0.0531261	6.45409	5	1	20.8393	0.01135	0.152082	0	1
2012	1.34366	0.0315997	0.271834	0.221639	2.73406	0.216678	7.34858	7	1	20.9846	0.187408	0.200231	0	1
2013	1.24862	0.0373995	0.253999	0.200408	2.88463	0.189456	6.87174	7	1	21.0395	0.071155	0.169366	0	1
2014	1.15211	0.0373995	0.253999	0.200652	2.3208	0.12209	6.35234	7	1	21.2301	0.026731	0.171729	0	1
2015	1.20069	-0.0113101	0.403783	0.338361	1.82518	0.0644897	6.37343	6	1	21.382	0.204314	0.18938	0	1
2016	1.06247	-0.0783701	0.609994	0.516693	1.77131	0.0505501	5.41633	6	1	21.3753	0.245446	0.213274	1	1
2010	1.13179	-0.0783701	0.609994	0.512538	1.50614	0.0253072	5.74852	6	1	21.5701	0.279586	0.253579	1	0
2011	1.04385	-0.0713416	0.588381	0.491852	1.63115	0.0628895	5.35119	5	1	21.7539	0.352094	0.271544	0	0
2013	1.14187	-0.0591986	0.551041	0.459283	1.53376	0.0434106	5.87198	5	1	22.0114	0.352373	0.315632	0	0
2014	0.981201	-0.0403986	0.862234	0.728614	1.45506	0.0460405	4.78934	5	1	22.338	0.265755	0.370099	0	0
2015	1.22878	-0.0550397	0.538252	0.448592	1.39719	0.0369425	6.31459	5	1	22.5819	0.275646	0.356958	0	0
2016	1.13859	-0.028515	0.456688	0.383227	2.05562	0.0822173	5.9817	6	1	21.674	-0.110532	0.439423	0	0
2010	0.954347	-0.0175688	0.915033	0.777915	1.44423	0.0346627	4.62624	5	1	22.1709	0.092754	0.517528	1	0
2011	1.15097	-0.148304	0.825043	0.700502	1.22497	0.0322211	5.58532	5	1	21.7604	0.043506	0.263549	0	0
2012	1.14455	-0.0409782	0.495013	0.420858	1.74007	0.105994	5.95934	5	1	21.9546	0.260307	0.356181	0	0
2013	1.20514	-0.0452911	0.508275	0.428125	1.78944	0.113064	6.24129	7	0.866509	20.9586	0.193467	0.168359	1	0
2014	1.15274	-0.102504	0.684208	0.574637	1.67511	0.0966897	5.75698	7	0.366862	21.4747	0.339922	0.188397	1	0
2015	1.15781	-0.0157501	0.417436	0.344573	1.92516	0.101584	6.13425	6	0.347246	21.5424	0.384383	0.274277	0	0
2016	1.24764	0.035529	0.259751	0.210477	2.64235	0.35304	6.85626	9	0.608322	22.5777	1.57746	0.531042	0	0
2013	1.41343	-0.0446321	0.506249	0.423955	1.98079	0.210832	7.27533	8	0.624241	21.2839	0.250696	0.349416	0	0
2014	1.40423	-0.0621298	0.560055	0.477991	2.18255	0.272163	7.1373	7	0.574308	21.6831	-0.08747	0.559954	0	0
2015	1.26204	-0.0689066	0.580894	0.495954	2.10444	0.108375	6.4147	6	0.443534	22.1177	-0.192998	0.403131	0	0
2016	1.19843	-0.112759	0.715742	0.607751	1.69837	0.0844542	5.93119	7	0.685004	22.122	0.441672	0.38005	0	0
2010	1.16677	-0.11827	0.732688	0.622555	1.57125	0.0600619	5.76384	4	1	20.1367	0.079618	0.0947079	0	0
2011	1.23039	-0.1291	0.76599	0.652001	1.50681	0.0416944	6.01533	4	1	20.1832	-0.001163	0.108831	0	0
2012	1.12923	-0.1291	0.76599	0.651156	1.57487	0.103095	5.55273	4	1	20.3087	0.137121	0.186249	0	0
2013	1.35285	0.0490852	0.218065	0.178374	2.62283	0.29103	7.5044	5	1	20.6151	0.078709	0.084922	0	0
2014	1.46271	0.0490852	0.218065	0.178269	2.33299	0.0833121	8.10309	5	1	20.7919	0.04992	0.213407	0	0
2015	1.46032	0.0445413	0.232038	0.191899	2.84279	0.149433	8.05913	6	0.945038	20.8801	0.098351	0.236068	0	0
2012	1.11421	-0.00928585	0.397558	0.332931	2.27916	0.0732287	5.9395	7	1	21.3329	0.307552	0.140293	1	0
2013	1.15406	-0.0228878	0.439384	0.368638	1.87894	0.0812183	6.08387	6	0.940902	21.3869	0.152556	0.143157	1	0
2014	1.08657	-0.0325406	0.469067	0.393545	1.88532	0.0946818	5.70418	5	0.579554	21.9617	0.223623	0.447457	1	0
2015	1.13973	-0.063256	0.563518	0.474894	1.61967	0.0493607	5.84547	5	0.544927	22.6021	0.06692	0.665797	1	0
2016	1.08445	-0.0298986	0.460943	0.389771	1.84711	0.094199	5.70395	6	0.943777	21.1353	0.398071	0.172743	1	0
2010	1.26835	-0.0569047	0.543987	0.460952	1.64215	0.124225	6.49988	4	0.667071	21.4375	0.253868	0.297712	1	0
2011	1.15472	0.0233308	0.297261	0.248174	2.71699	0.258289	6.29809	7	0.611934	21.7606	0.146717	0.292435	1	0
2012	1.11174	-0.0305325	0.462892	0.393243	1.90616	0.130717	5.83845	6	1	21.144	0.008397	0.289124	0	0
2013	1.06249	-0.0305325	0.462892	0.39388	1.80582	0.0694411	5.59124	6	1	21.1759	0.183237	0.272608	0	0
2010	1.14086	0.0160027	0.319795	0.270282	2.00993	0.0874751	6.19036	8	1	21.591	-0.028707	0.170732	0	1
2011	1.09683	-0.0199505	0.430352	0.362914	1.86175	0.0746406	5.80634	8	1	21.9979	0.298354	0.452165	0	1
2012	1.34977	-0.0338863	0.473205	0.398188	1.7638	0.0642146	7.01568	4	1	20.6698	0.65958	0.203495	1	1
2013	1.21779	-0.15305	0.839636	0.714589	1.71826	0.10791	5.86824	4	1	21.787	0.12145	0.269767	0	1
2014	1.34848	-0.0363338	0.480731	0.405069	1.86863	0.102325	6.99651	6	1	22.1164	0.203895	0.362879	0	1
2015	1.35902	-0.0162842	0.419078	0.348375	2.4328	0.185893	7.15635	6	1	20.9855	0.115788	0.179756	1	1
2016	1.41163	-0.0480544	0.516772	0.440725	2.17481	0.129788	7.24796	6	1	21.2789	0.069676	0.218017	1	1
2010	1.14364	-0.0304273	0.462568	0.384115	2.41726	0.14262	5.99902	5	1	21.4581	0.113755	0.237475	1	0
2016	1.06339	0.0258896	0.289392	0.238496	2.4059	0.160804	5.82477	8	1	21.8315	-0.028849	0.347914	0	0
2015	1.16699	0.0564166	0.195521	0.156169	2.64425	0.112045	6.52941	6	0.456037	21.7029	-0.203903	0.333086	0	0
2016	1.24007	-0.0335823	0.47227	0.395494	1.09939	0.018868	6.46827	5	1	21.0245	0.30944	0.0664091	0	0
2010	1.23442	-0.0149964	0.415118	0.348722	2.16944	0.221999	6.52816	6	1	21.2104	0.278695	0.126062	0	0
2011	1.15176	-0.0149964	0.415118	0.347182	2.1982	0.159408	6.10671	6	1	21.3003	0.190474	0.127453	0	0
2012	1.13036	0.0507401	0.212976	0.172852	2.90996	0.2541	6.30006	7	1	21.6294	0.304336	0.175205	1	0
2013	1.10318	0.0414898	0.241421	0.195869	1.1602	0.00948551	6.10802	4	1	22.2135	0.809229	0.387199	0	0
2014	1.11835	-0.118006	0.731876	0.620914	1.44555	0.0605081	5.54119	5	1	21.6242	1.13428	0.103461	0	0
2015	1.24217	-0.0295806	0.459965	0.391829	1.74809	0.0917784	6.49765	5	1	21.6014	0.268075	0.0923909	0	0
2016	1.08498	-0.0648738	0.568493	0.476808	1.8586	0.113637	5.5733	5	1	21.6964	0.019659	0.176666	0	0
2010	1.1543	-0.0648738	0.568493	0.476846	1.58909	0.0734364	5.90979	5	1	21.8058	0.851189	0.186506	0	0
2011	1.11997	-0.0330157	0.470528	0.393052	1.84807	0.113341	5.86955	6	0.8307	22.1296	0.091334	0.291393	0	0
2012	1.17503	-0.0254439	0.447245	0.372218	1.84994	0.0734939	6.17858	8	1	20.8732	0.079606	0.126422	1	0
2010	1.18503	-0.0611311	0.556984	0.467146	1.79019	0.0509456	6.07458	8	1	20.8036	-0.334145	0.0837251	1	0
2011	1.13842	-0.0657453	0.571172	0.477436	1.76011	0.0339435	5.82931	7	1	20.8458	0.009732	0.117471	1	0
2012	0.921747	-0.0412794	0.495939	0.420649	1.78116	0.0416316	4.85149	5	0.973118	21.364	-0.108324	0.177871	0	0
2010	1.44373	0.0129861	0.329071	0.276742	1.58844	0.0423148	7.76522	4	1	21.5703	0.307676	0.238165	1	0
2011	1.23578	0.0129861	0.329071	0.276742	3.19642	0.179234	6.67437	4	1	21.7975	0.048045	0.355115	1	0
2012	1.11051	0.0129861	0.329071	0.276742	2.31475	0.167528	6.01719	4	1	21.8125	0.086455	0.321206	1	0
2013	1.18093	0.0150941	0.322589	0.258861	2.16622	0.130383	6.39681	5	1	20.7619	0.347337	0.18712	1	0
2014	1.10384	0.00698551	0.347523	0.28565	2.18919	0.0971687	5.95596	7	0.960466	20.964	0.232743	0.246334	1	0
2015	1.15578	-0.0196232	0.429346	0.357384	1.7891	0.0892579	6.10682	6	0.893565	21.0722	0.195061	0.245	1	0
2016	1.06395	-0.0501684	0.523273	0.437452	1.79573	0.101885	5.52468	6	0.92832	21.1316	0.016893	0.234425	1	0
2010	0.962055	0.0167031	0.317641	0.258946	2.0157	0.145208	5.25199	7	0.952292	21.5566	0.149576	0.401952	1	0
2011	1.11537	0.0153107	0.321923	0.270361	1.66076	0.0692442	6.05309	7	1	22.6406	0.198921	0.597009	0	0
2012	1.03587	-0.0708906	0.586995	0.491057	1.53561	0.0846771	5.31419	7	0.582985	22.7575	1.95461	0.608333	0	0
2013	1.04883	-0.0364855	0.481198	0.399237	1.59355	0.0920755	5.5004	7	0.520238	22.6655	-0.49306	0.567215	0	0
2014	1.12751	0.0384053	0.250906	0.203097	2.21254	0.136637	6.22474	7	0.913936	22.678	-0.163772	0.601656	0	0
2010	1.12633	0.0497463	0.216032	0.173651	2.36841	0.20801	6.27318	6	0.941036	22.7501	0.032778	0.608029	0	0
2011	1.21358	0.0313159	0.272706	0.223006	1.87687	0.0464559	6.65132	10	1	21.4002	-0.078835	0.405708	0	0
2012	1.18041	0.0510263	0.212096	0.169919	2.90456	0.219829	6.57479	8	1	21.6476	0.297974	0.523135	0	0
2013	1.03066	0.0510263	0.212096	0.175724	1.85174	0.123048	5.75699	8	1	21.817	0.185893	0.406436	0	0
2014	1.03851	0.0419845	0.2399	0.194556	1.51197	0.0600463	5.76056	9	1	21.777	0.088771	0.354532	0	0
2015	1.24126	0.0458018	0.228162	0.187601	1.40288	0.0552534	6.8781	6	1	21.2784	-0.026171	0.249298	1	0
2016	1.17017	-0.0346925	0.475684	0.395466	1.61412	0.0836578	6.11365	5	1	21.6564	0.185625	0.413404	1	0
2010	1.33932	-0.0537598	0.534317	0.456767	1.78387	0.0846918	6.86263	5	0.997864	21.8574	0.290428	0.486502	1	0
2011	1.21179	-0.010245	0.400507	0.330309	2.42403	0.108164	6.43528	8	0.53966	21.5671	0.14341	0.0659919	0	0
2012	1.17526	-0.0797116	0.614119	0.520274	1.77347	0.0439108	5.95152	6	0.568889	21.5552	0.333864	0.0321645	0	0
2013	0.969302	-0.15305	0.839636	0.712986	1.49992	0.0201821	4.75595	4	0.570972	21.6326	0.182628	0.0624261	0	0
2014	1.10389	-0.0370147	0.482825	0.403417	1.4274	0.0318119	5.77305	4	0.483443	21.85	0.021102	0.122925	0	0
2015	0.977842	-0.12528	0.754245	0.639583	1.48663	0.0477732	4.87128	5	0.408455	21.9105	0.184967	0.0998935	0	0
2016	1.33686	0.0186803	0.311561	0.257242	1.68931	0.0785697	7.23709	8	1	22.1531	0.34504	0.526653	0	0
2010	1.00517	0.0238376	0.295702	0.243865	2.83714	0.138782	5.50706	7	1	22.3768	0.059499	0.600137	0	0
2011	1.0928	-0.0140167	0.412105	0.341452	1.41488	0.0288333	5.81017	7	1	22.6137	0.317569	0.661083	0	0
2012	1.06469	0.0243426	0.294149	0.238423	2.15805	0.0675829	5.82499	8	0.842944	22.724	-0.14299	0.680366	0	0
2013	1.00036	-0.0787573	0.611185	0.510523	1.38425	0.0287752	5.11744	6	0.877183	22.681	-0.244374	0.644013	0	0
2014	0.923033	-0.0354619	0.970055	0.82043	1.25882	0.0248713	4.44698	6	0.876867	22.7614	0.1343	0.499997	0	0
2015	0.935308	-0.0267625	0.451299	0.383539	1.34131	0.0442518	4.96491	11	1	21.7381	0.146829	0.20742	0	0
2016	0.934839	-0.017754	0.423598	0.358753	1.46338	0.0344903	4.99178	7	1	21.9924	0.212659	0.287438	0	0
2015	0.931343	-0.0314213	0.465625	0.394794	1.41269	0.030717	4.9301	7	1	22.0467	0.077248	0.313009	0	0
2016	1.24088	-0.00271221	0.377344	0.318032	1.47497	0.0277906	6.62158	9	0.893595	22.1675	0.004187	0.329509	0	0
2010	1.13118	0.00643914	0.349203	0.293121	2.46253	0.111816	6.09603	9	0.92148	22.1135	-0.414074	0.285131	0	0
2011	1.2026	0.0104321	0.336925	0.281824	2.19384	0.131128	6.48769	9	0.8599	22.1249	0.193771	0.362649	0	0
2012	1.18589	0.0104321	0.336925	0.275782	2.40765	0.171012	6.40028	9	0.739509	23.1027	0.397158	0.362719	0	0
2013	1.16668	-0.0260967	0.449252	0.371329	1.89642	0.0726744	6.1336	6	0.891182	21.1001	0.08332	0.479419	1	0
2015	1.36412	-0.00658584	0.389255	0.319144	2.45002	0.105741	7.23599	7	1	21.3794	-0.012283	0.0303746	0	0
2016	1.36702	-0.00106792	0.372288	0.30318	2.66721	0.189843	7.28202	8	1	21.449	0.181431	0.0463467	0	0
2010	1.36371	-0.00737099	0.39167	0.328862	2.5804	0.264178	7.22949	9	1	21.5608	-0.053641	0.0770592	0	0
2011	1.26145	0.00708593	0.347214	0.28988	2.75668	0.232373	6.77816	5	0.430954	20.5915	-0.268127	0.0805881	0	0
2012	1.22112	0.0275317	0.284343	0.23621	2.86481	0.35665	6.6719	5	0.168353	20.5839	-0.33627	0.076839	0	0
2013	1.27121	0.05496	0.2	0.158105	3.1916	0.33535	7.09339	4	0.307968	20.6282	0.49963	0.109465	0	0
2014	1.17676	0.05496	0.2	0.160584	1.22099	0.153899	6.57542	4	0.343403	20.9593	-0.00136	0.361858	0	0
2015	1.07359	-0.111937	0.713213	0.602085	1.06361	0.00248632	5.35447	4	0.356119	20.8656	-0.44381	0.378899	0	0
2016	1.16491	0.0426999	0.2377	0.191911	2.28415	0.228469	6.44778	7	1	20.1627	0.065518	0.0721376	1	0
2010	1.15856	-0.0274483	0.453408	0.381848	1.41183	0.0597904	6.08679	5	1	20.2174	0.025577	0.0707183	1	0
2011	1.17736	-0.055688	0.540246	0.456738	1.74415	0.108038	6.05987	5	1	20.2906	0.135643	0.0769368	1	0
2012	1.17761	-0.0552116	0.538781	0.454697	1.77814	0.138441	6.06309	4	1	20.3292	0.125285	0.0731324	1	0
2013	1.20224	0.00976356	0.33898	0.283948	2.22649	0.141369	6.48256	4	1	21.9158	0.004019	0.196391	1	0
2014	1.1459	-0.0384013	0.487089	0.404338	1.94281	0.108671	5.9768	4	1	22.0769	0.086769	0.302872	0	0
2015	1.28832	-0.0736353	0.595435	0.502591	1.67734	0.0268431	6.52016	7	1	21.118	-0.105319	0.194448	0	0
2016	1.20424	-0.0469969	0.513521	0.437966	2.01388	0.0772974	6.22935	6	1	21.2865	0.049646	0.257881	0	0
2011	1.11927	-0.0441014	0.504617	0.430689	1.89297	0.117609	5.8212	7	1	21.4355	-0.000294	0.283019	0	0
2012	1.08612	-0.0334008	0.471712	0.397616	1.77952	0.0891602	5.69854	8	1	21.5023	0.308898	0.272819	0	0
2013	1.22229	-0.10206	0.682843	0.577138	1.49191	0.0497009	6.08463	4	0.997696	21.1875	0.007787	0.366348	0	0
2014	1.16351	-0.10206	0.682843	0.57752	1.65126	0.0854462	5.80911	4	0.965383	21.6737	0.284946	0.329748	0	0
2015	1.16483	-0.0795085	0.613495	0.517661	1.63971	0.0376227	5.9024	7	1	21.6387	0.278757	0.318262	1	0
2016	1.3304	-0.0707092	0.586437	0.49351	1.69074	0.0685651	6.73668	7	1	21.8567	0.357731	0.335336	1	0
2010	1.16818	-0.0232557	0.440516	0.36751	2.2782	0.107472	6.15364	8	1	21.9119	0.044735	0.439794	1	0
2011	1.01555	-0.125159	0.753872	0.638345	1.57117	0.0364341	5.0447	9	1	21.9555	-0.046003	0.43054	0	0
2012	1.06375	-0.121795	0.743526	0.626958	1.33786	0.126092	5.27672	7	0.305262	22.0373	0.009011	0.389639	1	0
2013	1.39815	-0.0736893	0.5956	0.49837	1.49656	0.0769904	7.04862	7	1	20.6012	-0.085625	0.307434	0	0
2014	1.41811	-0.0357272	0.478866	0.397457	2.31039	0.174322	7.34741	7	1	20.6181	-0.003433	0.321892	0	0
2015	1.4129	-0.0456447	0.509362	0.437634	2.31912	0.175483	7.26721	7	1	20.5173	-0.259768	0.376597	0	0
2016	1.40512	-0.0604326	0.554836	0.476979	2.17926	0.271524	7.15048	5	1	20.3443	-0.165211	0.242232	0	0
2010	1.35642	-0.15305	0.839636	0.715054	1.76011	0.121712	6.48877	4	1	20.2569	-0.081529	0.162644	1	0
2011	1.04315	-0.00485469	0.383932	0.326048	2.40555	0.113631	5.59243	7	1	21.0519	0.255141	0.290753	1	0
2012	1.04598	-0.0112237	0.403517	0.341439	1.72775	0.0412794	5.5821	7	1	21.4189	0.341089	0.215714	1	0
2013	1.08683	0.0157544	0.320559	0.275218	1.95681	0.0617369	5.90496	6	1	21.5428	-0.005499	0.3029	1	0
2012	1.10234	0.0168038	0.317332	0.266233	2.02749	0.0662973	5.99118	8	0.950108	21.6854	-0.082645	0.292332	0	1
2013	1.1098	0.0183164	0.31268	0.259429	2.01843	0.0564467	6.03727	4	1	21.7349	0.104446	0.0479159	0	1
2014	1.04683	0.05496	0.2	0.158215	3.15599	0.112179	5.86286	4	0.34677	22.0661	0.280348	0.1403	1	1
2015	0.965284	-0.0683602	0.579213	0.497449	1.08866	0.00712458	4.98137	11	0.24668	22.7684	0.659269	0.309355	1	1
2016	0.942832	-0.0456813	0.509475	0.433389	1.61728	0.0491352	4.94235	13	0.226973	22.9746	0.252475	0.367048	1	1
2011	1.1657	-0.0138711	0.411658	0.349031	1.89577	0.0892099	6.18284	5	0.198877	22.0433	0.002035	0.1866	1	0
2012	1.10608	-0.0023575	0.376253	0.317401	1.75534	0.0809403	5.92723	5	0.233033	22.0652	0.091325	0.185856	1	0
2013	1.31409	-0.101734	0.68184	0.582036	1.36622	0.0404052	6.51638	6	1	20.5554	0.736416	0.28323	0	0
2014	1.24812	0.0364405	0.256948	0.211668	2.19513	0.0990698	6.8638	6	0.500181	21.6891	1.21986	0.397269	1	0
2011	1.37472	0.013574	0.327263	0.271196	2.63991	0.126603	7.40668	7	0.517124	22.0128	-0.244185	0.202314	1	0
2012	1.06454	-0.00190417	0.374859	0.31546	2.0506	0.109344	5.7146	4	0.511289	20.2017	0.370081	0.106982	0	0
2013	1.03663	-0.0330994	0.470785	0.394418	1.60377	0.119666	5.45196	5	0.514629	20.3614	0.502225	0.156378	0	0
2014	0.982713	-0.0327919	0.46984	0.394154	1.93655	0.171011	5.18304	6	1	20.4154	0.012171	0.126114	0	0
2015	1.00983	-0.0367312	0.481953	0.401176	1.70082	0.127968	5.30494	5	1	20.6552	0.1436	0.267883	0	0
2016	1.07615	0.0292239	0.279139	0.22554	2.53227	0.0961883	5.9072	5	0.738642	21.3223	0.320143	0.315393	0	0
2011	1.14008	0.00523405	0.352909	0.29639	2.51222	0.126455	6.13693	9	0.511574	20.2185	0.175433	0.0990108	1	0
2011	1.14469	0.0139958	0.325966	0.268492	2.70206	0.173214	6.20116	8	0.390333	20.297	0.261363	0.111658	1	0
2012	1.04729	0.0211573	0.303944	0.248363	1.85239	0.0740187	5.71933	8	1	20.4353	0.273439	0.118979	1	0
2013	1.15358	0.0211573	0.303944	0.250017	1.71442	0.0570548	6.28167	8	0.256267	20.6351	0.260395	0.155209	1	0
2016	1.25502	0.0241701	0.29468	0.237023	1.73117	0.102184	6.83441	8	0.260039	21.0607	0.172102	0.0976396	1	0
2011	1.21125	0.0268986	0.28629	0.230291	1.85502	0.119493	6.61611	8	1	21.8576	0.438412	0.333319	0	0
2011	1.20114	0.0394374	0.247733	0.195592	2.98033	0.22027	6.62682	8	1	21.9186	-0.166515	0.344506	0	0
2012	1.10773	-0.138209	0.794001	0.676916	1.73308	0.0371687	5.42404	4	1	20.613	0.270078	0.178193	1	0
2013	0.856274	-0.00854942	0.887298	0.759551	1.57977	0.0402728	4.21595	4	1	21.6347	0.115813	0.287108	1	0
2014	0.874087	-0.090304	0.646691	0.551521	1.81795	0.0602371	4.48242	5	1	22.2021	0.734491	0.522712	1	0
2015	1.29631	0.0387	0.25	0.209387	2.98816	0.176006	7.13585	5	0.88663	20.0908	0.675811	0.107913	0	0
2016	1.0167	-0.0173231	0.422273	0.348155	2.68066	0.22432	5.40958	5	1	20.9875	0.427257	0.648548	0	0
2016	1.11721	-0.0382661	0.486673	0.409159	1.39599	0.0387506	5.83442	4	1	21.3828	0.332916	0.256828	0	1
2011	1.03836	-0.0382661	0.486673	0.402589	1.91221	0.0632417	5.44165	4	1	21.6074	0.262974	0.313483	0	1
2012	1.06414	-0.0382661	0.486673	0.409724	1.79255	0.054946	5.57009	4	1	21.8996	0.155002	0.387024	0	1
2013	1.03707	0.0363965	0.257083	0.208302	2.55334	0.287611	5.72894	8	1	22.6051	0.106237	0.195765	0	1
2014	0.996549	0.0118655	0.332517	0.273356	1.90522	0.0894893	5.4151	12	1	22.6806	0.206533	0.204001	0	1
2015	1.32408	0.0490852	0.218065	0.173452	2.49523	0.0796306	7.34762	5	0.590523	20.97	0.705517	0.142316	1	1
2016	1.06788	-0.0256428	0.447856	0.371623	1.75339	0.0756261	5.63723	6	0.501178	21.3121	1.18814	0.23043	0	1
2011	1.13119	-0.0317079	0.466506	0.385857	2.03931	0.104327	5.93118	5	0.51572	21.5203	0.70608	0.232718	0	0
2012	1.14414	0.012965	0.329136	0.274281	2.98021	0.20426	6.19354	5	0.473977	22.5908	0.169262	0.182725	0	0
2013	1.14414	0.012965	0.329136	0.262988	1.72926	0.0744817	6.19354	5	0.361076	22.7086	0.154937	0.170665	0	0
2014	1.20225	0.00976705	0.33897	0.275248	1.98666	0.138716	6.48259	7	1	21.0929	0.526261	0.149353	1	0
2015	1.15237	-0.0260981	0.449256	0.367191	1.94744	0.0746014	6.06144	5	1	21.3009	0.86098	0.224713	0	0
2016	1.11202	-0.0790431	0.612064	0.517865	1.79888	0.129797	5.65127	5	1	21.0005	-0.790866	0.378631	0	0
2011	1.27737	0.0373545	0.254138	0.210678	2.80154	0.292704	7.02619	4	1	20.2944	0.178082	0.0928657	1	0
2012	1.14161	-0.0342882	0.474441	0.400563	1.78767	0.127976	5.97259	6	0.918137	21.1084	-0.051794	0.350845	1	0
2013	1.18873	0.000614791	0.367113	0.306457	2.04873	0.220138	6.36811	6	1	20.5949	-0.238175	0.0601873	1	0
2014	1.14278	0.000614791	0.367113	0.30768	2.2782	0.149669	6.1301	6	1	20.6069	0.106223	0.0654691	1	0
2015	1.25805	0.000614791	0.367113	0.309607	2.2991	0.141733	6.72713	6	0.557432	20.8561	0.152125	0.225046	1	0
2016	1.03822	-0.010457	0.401159	0.338538	1.90137	0.065621	5.54532	6	0.501815	20.9759	0.403675	0.30059	1	0
2011	0.984349	0.00134715	0.364861	0.306744	1.44374	0.0293454	5.31218	6	1	21.8874	1.75055	0.413738	1	0
2012	1.05365	-0.000734414	0.371262	0.31147	2.30386	0.177734	5.66302	6	0.978802	22.5866	0.112861	0.275168	0	0
2013	1.15467	-0.0489503	0.519528	0.439334	1.76469	0.107479	5.97639	7	0.868002	20.7064	-0.069379	0.211399	0	0
2014	1.20228	0.0415906	0.241111	0.200805	2.63477	0.122992	6.64419	8	0.891163	20.8084	0.152584	0.222851	0	0
2015	1.32989	0.0601225	0.184125	0.15153	3.84785	0.26368	7.44715	5	0.915944	20.7366	-0.190274	0.151929	0	0
2016	1.16038	0.00140059	0.364697	0.307065	2.70842	0.1748	6.22486	5	1	20.6792	-0.193334	0.119378	0	0
2011	1.32075	0.0427578	0.237522	0.199242	3.39553	0.280097	7.29162	10	1	20.8191	0.497029	0.0990082	0	0
2012	1.22466	-0.0628727	0.562339	0.465598	1.53012	0.0770082	6.26007	7	1	20.9239	0.370654	0.114128	0	0
2013	1.3754	-0.116956	0.728646	0.609757	1.55008	0.0616603	6.73334	7	1	21.0248	0.010562	0.134801	0	0
2014	1.29747	-0.13334	0.779029	0.653208	1.6249	0.0586886	6.30459	7	1	21.0928	0.035025	0.134909	0	0
2015	1.24617	-0.0566512	0.543208	0.44823	1.60494	0.0568133	6.39252	8	1	21.2135	0.105837	0.172355	0	0
2016	1.17316	-0.0137792	0.411375	0.345354	1.5772	0.0369125	6.22133	9	1	21.5606	0.234512	0.138596	0	0
2011	1.09684	-0.034553	0.475255	0.400787	1.49561	0.031695	5.74766	11	1	21.7519	0.701046	0.210507	0	0
2012	1.11342	-0.0879043	0.639312	0.539888	1.39798	0.0254513	5.62535	5	0.332095	20.6623	0.101395	0.0674436	1	0
2013	0.968454	-0.085646	0.632368	0.536871	1.29083	0.0145416	4.94363	6	0.314799	21.0113	0.314013	0.204121	0	0
2014	0.974528	-0.0768712	0.605385	0.512727	1.6336	0.0316798	4.99951	7	0.315424	21.2948	0.155842	0.145789	0	0
2015	1.00864	-0.0782445	0.609608	0.519043	1.93143	0.0376028	5.15874	7	0.329858	21.3255	0.160359	0.134061	0	0
2016	1.14065	0.0244409	0.293847	0.247502	2.48359	0.156276	6.22868	6	0.505235	20.6342	0.045181	0.114381	1	0
2011	1.1415	-0.00181144	0.374574	0.31585	2.36132	0.105299	6.11261	5	1	20.5875	0.129002	0.0701197	1	0
2012	1.14549	-0.11629	0.726599	0.619285	1.84724	0.0861466	5.67272	4	1	20.5738	-0.087929	0.0340204	1	0
2013	1.45294	0.0305048	0.2752	0.231777	2.28961	0.131126	7.92598	5	0.318006	20.6743	0.207613	0.0827208	1	0
2014	1.23322	0.0305048	0.2752	0.232599	2.00743	0.116554	6.75204	5	0.360792	20.6352	-0.164944	0.0752865	1	0
2015	1.22268	0.0305048	0.2752	0.232817	1.77049	0.0930028	6.69575	5	0.385134	20.6263	-0.183775	0.0853764	1	0
2016	1.292	0.0305048	0.2752	0.22285	2.28311	0.127852	7.06609	5	0.371328	20.5948	0.007269	0.0708238	1	0
2011	1.22726	0.0191765	0.310035	0.256958	2.3878	0.124907	6.66128	5	0.261643	20.5399	-0.250588	0.0521241	1	0
2012	1.34317	0.0306676	0.2747	0.230651	2.44815	0.166039	7.34043	6	0.655913	20.7733	0.457029	0.246627	1	0
2013	1.35545	-0.0230754	0.439961	0.369638	2.02808	0.111427	7.10149	7	0.22175	21.3086	0.187755	0.158442	0	0
2014	1.05515	-0.019767	0.429788	0.361601	2.05293	0.122281	5.59563	4	0.265266	21.4615	0.008453	0.197789	0	0
2015	0.950039	-0.147248	0.821795	0.699669	1.33387	0.0337153	4.68488	4	0.213726	21.9369	0.209858	0.257376	0	0
2016	0.979528	-0.0673629	0.576147	0.485957	1.43716	0.0283133	5.05345	6	0.293542	22.3182	0.755249	0.459654	0	0
2011	1.38323	-0.10206	0.682843	0.572044	1.31341	0.0286553	6.83903	4	1	20.6481	0.351328	0.209085	0	0
2012	1.43921	0.00438572	0.355517	0.291156	1.58045	0.0616766	7.68842	6	1	20.8559	0.284183	0.344416	0	0
2013	1.39736	0.0566325	0.194857	0.151205	2.49368	0.154072	7.79625	4	1	21.0093	0.23312	0.312575	0	0
2014	1.46668	0.0566325	0.194857	0.151205	2.39777	0.138446	8.17708	4	1	21.4367	-0.064021	0.191267	0	0
2015	1.43318	-0.00707717	0.390766	0.322268	1.54834	0.0543121	7.58814	5	1	21.6015	0.368751	0.241479	0	0
2016	1.16583	-0.0277238	0.454255	0.384659	2.29029	0.244962	6.12217	7	0.504414	21.1275	1.20291	0.1624	1	0
2011	1.24702	0.00895017	0.341482	0.288308	2.11215	0.15118	6.71246	9	0.431853	21.6525	0.440102	0.225691	1	0
2012	1.24445	0.00406633	0.3565	0.299536	1.8592	0.104348	6.67414	5	0.758993	21.0435	0.549855	0.18995	0	0
2013	1.09444	-0.0175812	0.423066	0.353472	2.1443	0.144862	5.80388	5	0.507475	21.1699	0.872716	0.167494	0	0
2014	1.26608	-0.0187878	0.426777	0.363886	2.21736	0.178539	6.67067	5	0.51952	21.2991	0.142819	0.168216	0	0
2015	1.14286	-0.0319122	0.467135	0.390905	1.92087	0.115338	5.98884	5	0.503681	21.8177	0.24432	0.175585	0	0
2011	1.2696	-0.012098	0.406205	0.335768	2.71233	0.38991	6.72203	4	1	20.3057	0.048751	0.417569	1	0
2012	1.21178	0.00976356	0.33898	0.279905	2.57711	0.082926	6.5324	4	1	20.583	0.047403	0.457004	1	0
2013	1.07647	-0.106464	0.696383	0.592349	2.00812	0.0481035	5.3862	5	1	21.1474	0.514111	0.506538	1	0
2014	1.10565	-0.128075	0.762838	0.645238	1.82682	0.0777215	5.44835	5	1	21.7477	0.377579	0.577905	0	0
2015	1.16518	0.0105376	0.3366	0.278715	2.99979	0.216509	6.29243	6	0.493409	22.2271	0.068796	0.532707	1	0
2016	1.148	0.0105376	0.3366	0.281656	2.12283	0.146118	6.20251	6	0.508291	22.2353	0.008998	0.411537	1	0
2011	1.12055	0.0105376	0.3366	0.280546	2.04824	0.109141	6.05891	6	0.529282	22.2433	0.019319	0.399675	1	0
2012	1.1419	-0.0113475	0.403898	0.336404	1.88965	0.0926283	6.07239	6	0.437051	20.6533	-0.023348	0.163423	0	0
2013	1.16549	-0.00115944	0.372569	0.309387	1.86987	0.140867	6.23952	4	0.36756	20.7554	0.416411	0.218873	0	0
2014	1.23317	-0.046693	0.512586	0.431929	1.88311	0.113174	6.37361	5	0.388141	20.7495	0.025551	0.199376	0	0
2015	1.01455	0.0371492	0.254769	0.209227	2.62216	0.0912973	5.61095	6	1	21.4633	0.185204	0.313104	0	0
2016	0.994833	-0.0196232	0.429346	0.356726	1.72982	0.0528289	5.29011	6	1	21.6433	-0.047442	0.404768	0	0
2015	1.08364	-0.024999	0.445876	0.370982	1.85631	0.0651568	5.71925	5	1	21.7633	0.215817	0.454057	0	0
2016	1.20215	0.0261228	0.288675	0.245726	1.4553	0.0454509	6.56368	5	1	21.9403	0.197015	0.394611	0	0
2011	1.00034	-0.024999	0.445876	0.377753	2.55409	0.140297	5.29885	5	1	22.8998	0.263637	0.237778	0	0
2012	1.36122	-0.012098	0.406205	0.34482	2.56308	0.124474	7.19053	4	0.754486	20.4164	0.518631	0.0925339	0	0
2013	1.06735	-0.0983994	0.671585	0.572782	1.64483	0.0691765	5.37072	4	0.650333	20.5429	0.390666	0.195686	0	0
2014	1.10742	-0.010563	0.89349	0.762218	1.56973	0.0483224	5.31865	5	0.957817	21.0711	0.032125	0.134057	0	0
2015	1.16379	-0.101522	0.681186	0.58022	2.00675	0.0818112	5.81247	5	0.925337	21.1943	-0.07291	0.0909788	0	0
2011	1.12744	-0.115942	0.725528	0.607612	1.85826	0.0714396	5.59045	5	0.923666	21.2905	0.074302	0.118178	0	1
2012	1.0266	-0.0406772	0.863091	0.730485	1.24223	0.0187501	4.99045	5	0.458334	22.3059	0.079496	0.390945	0	1
2013	1.21435	-0.0277864	0.454448	0.377987	1.32566	0.0252085	6.3661	7	1	20.3584	0.323947	0.303213	0	1
2014	1.17991	-0.0708713	0.586935	0.492244	1.36079	0.0419972	6.00953	5	1	20.3547	0.027506	0.292985	1	1
2015	1.25654	-0.0369187	0.48253	0.401372	1.95216	0.136266	6.53489	6	1	20.5261	0.577658	0.382332	1	1
2016	1.05145	-0.0515315	0.527465	0.438699	1.91027	0.123624	5.45821	8	0.237756	21.9227	0.485127	0.530694	0	1
2011	1.15331	-0.0515315	0.527465	0.44698	1.67895	0.0869324	5.95908	8	0.266255	22.3873	1.50653	0.603988	0	1
2012	1.00547	-0.0515927	0.527653	0.446156	1.2894	0.0386153	5.23188	9	0.24433	23.0487	0.893115	0.524574	0	1
2013	1.05204	-0.030372	0.462399	0.385196	1.60568	0.0533704	5.53939	9	0.162486	23.6416	2.07665	0.647308	0	1
2014	1.2132	-0.0553667	0.539258	0.451977	2.20648	0.110459	6.23678	6	1	20.6935	-0.063368	0.130711	0	1
2015	1.28747	-0.0752466	0.600389	0.507106	1.67074	0.0623381	6.50876	6	1	20.7161	0.006118	0.148423	0	1
2016	1.39733	-0.0752466	0.600389	0.505774	1.65488	0.057719	7.03683	6	1	20.7412	-0.007867	0.197021	0	1
2011	1.24718	-0.0547223	0.537277	0.454558	1.65271	0.060663	6.40619	7	0.852994	21.2776	0.376681	0.286746	0	1
2012	1.16702	-0.0572324	0.544995	0.461738	2.07466	0.106489	6.00283	7	0.800658	21.4947	0.551036	0.380014	0	1
2013	1.0796	0.04017	0.24548	0.196479	3.37918	0.249363	5.97459	6	1	21.8077	-0.186506	0.0680731	0	1
2014	1.02651	0.0328629	0.267949	0.220198	3.32957	0.0970652	5.65744	5	1	21.7851	-0.250266	0.0557766	0	1
2015	0.988138	0.0404806	0.244525	0.200059	3.61655	0.109023	5.48212	6	1	21.9154	0.259603	0.100288	0	1
2016	1.15909	0.0104804	0.336776	0.280627	2.61934	0.0809668	6.26028	6	0.958947	20.909	0.127779	0.0364724	1	1
2012	1.17336	0.0484909	0.219893	0.179557	3.17001	0.0678128	6.52319	6	0.967315	20.9215	-0.045234	0.0456092	1	0
2013	1.05893	0.0566455	0.194817	0.152553	3.81285	0.158261	5.93689	5	0.39095	21.6222	0.736545	0.469012	0	0
2014	1.05822	0.00378258	0.357372	0.290989	2.14479	0.0644104	5.70501	5	0.569338	21.807	0.277882	0.303042	0	0
2015	1.10713	-0.154582	0.844349	0.712478	1.09602	0.00400096	5.36795	6	1	21.7106	0.188631	0.0505478	1	0
2016	1.08769	-0.0762777	0.60356	0.510958	1.01695	0.000590975	5.54473	6	1	21.7649	-0.263459	0.048274	1	0
2012	1.18587	-0.0595338	0.552072	0.474579	1.44874	0.0156429	6.08537	6	0.747513	21.9128	0.415908	0.0787977	1	0
2013	1.20315	0.0114769	0.333712	0.281751	2.40886	0.146158	6.4957	6	0.627996	22.1388	0.879835	0.204139	1	0
2014	1.13387	0.0115459	0.3335	0.28032	2.6685	0.152987	6.13316	7	0.418796	22.1239	0.433461	0.125648	1	0
2015	1.07452	-0.0185282	0.425978	0.360111	1.77648	0.0657628	5.69885	8	0.99644	22.3435	0.783194	0.361788	0	0
2016	0.994481	-0.0128348	0.408471	0.344654	1.90347	0.0761822	5.31269	8	1	22.4379	0.459603	0.417755	0	0
2011	1.10562	0.0406193	0.244098	0.199456	2.48329	0.0893927	6.11714	7	1	22.5555	0.405479	0.476753	0	0
2012	1.3	-0.0514139	0.527103	0.446756	1.77895	0.0380061	6.68099	5	1	21.9269	0.163991	0.136107	1	0
2013	1.46271	0.0490852	0.218065	0.180462	2.95635	0.0768906	8.10309	5	1	22.3711	0.155967	0.402749	1	0
2014	1.18545	0.0490852	0.218065	0.182287	2.73014	0.0540667	6.59215	5	1	22.3297	0.028519	0.431496	1	0
2015	1.13276	0.0412081	0.242288	0.189769	2.20687	0.0516169	6.26654	6	0.635702	22.3951	0.465988	0.462255	1	0
2016	1.05274	-0.0152851	0.416006	0.358764	1.68099	0.0322974	5.6008	6	1	21.4474	0.512571	0.366963	0	0
2011	1.06835	-0.0359453	0.479537	0.413552	1.99491	0.0665967	5.59987	4	1	21.7224	0.615278	0.477322	0	0
2012	0.92802	-0.0845158	0.628892	0.540534	1.66527	0.0498949	4.75439	4	0.584172	22.9895	0.440058	0.468883	0	0
2013	1.17231	0.0118123	0.332681	0.275214	2.18622	0.120044	6.33578	6	1	21.5372	0.354179	0.264929	0	0
2014	1.12061	0.00287431	0.360165	0.301141	2.32727	0.119261	6.02517	6	1	21.983	0.497587	0.383494	0	0
2015	1.14288	-0.00947093	0.398127	0.33388	2.18942	0.119769	6.0857	6	1	22.3002	1.42609	0.259656	0	0
2016	1.21703	-0.000279339	0.369863	0.308814	1.68073	0.0800491	6.51031	5	1	22.7022	1.14238	0.47879	0	0
2011	1.10197	-0.00325646	0.379017	0.317092	1.90925	0.123865	5.90219	5	1	20.7898	0.118667	0.268842	1	0
2012	1.31615	0.033996	0.264465	0.216502	2.27093	0.173135	7.21532	5	0.636961	21.6213	0.01677	0.28352	1	0
2013	1.28637	0.0198133	0.308077	0.257447	1.63794	0.039871	6.97687	10	0.206741	21.0195	-0.177837	0.402227	1	0
2014	1.22519	-0.00715515	0.391006	0.332569	2.31639	0.060595	6.5189	10	0.234938	21.1978	0.16129	0.497843	1	0
2015	1.18353	-0.0258257	0.448418	0.380944	2.14201	0.0653769	6.21975	13	0.224842	21.3523	0.217483	0.563829	1	0
2016	1.278	-0.0385571	0.487568	0.414824	1.85	0.0723881	6.63398	13	0.217052	21.4806	0.053488	0.593188	1	0
2011	1.18942	-0.0327449	0.469695	0.400072	2.17175	0.174137	6.21854	13	0.331628	21.6569	0.048243	0.64626	1	0
2012	1.13485	0.0218645	0.30177	0.252977	2.85983	0.219193	6.18585	6	1	20.7741	0.180442	0.213868	1	0
2013	1.28769	-0.0201257	0.430891	0.35889	2.06789	0.0740187	6.77366	7	1	21.09	0.118669	0.40597	1	0
2014	1.14241	-8.16237e-05	0.369255	0.304546	1.98766	0.0515515	6.12507	6	1	21.1909	0.081753	0.451869	1	0
2015	1.27545	-0.000972124	0.371993	0.304475	1.71636	0.0429906	6.80899	7	1	20.5824	-0.033592	0.237004	0	0
2016	1.30302	-0.045678	0.509465	0.430989	1.53224	0.0342586	6.72364	7	1	20.6337	0.056775	0.230165	0	0
2011	1.01795	-0.0149462	0.414964	0.35247	2.04262	0.0755768	5.42475	7	0.948502	20.7828	0.31599	0.233093	0	0
2012	1.04369	-0.0462599	0.511254	0.435549	1.48246	0.0335987	5.43902	8	0.973938	20.8484	0.603707	0.237044	0	0
2013	1.0292	-0.0514132	0.527101	0.45149	1.25978	0.0176861	5.34921	8	0.969782	20.9004	-0.165052	0.277887	0	0
2014	1.06329	-0.0514132	0.527101	0.449579	1.23541	0.0124241	5.51687	8	0.972026	21.4748	0.050054	0.382908	0	0
2015	0.977084	-0.0082282	0.886311	0.758169	1.29888	0.0157734	4.75026	4	1	22.0158	0.24183	0.475121	1	0
2014	1.03534	-0.0274646	0.453458	0.386896	1.65917	0.0347879	5.4663	5	1	22.4323	0.336334	0.529447	0	0
2015	1.24656	-0.15305	0.839636	0.718187	1.33149	0.0451612	5.99701	4	1	20.5095	0.150023	0.0153489	1	0
2016	1.41308	-0.0453078	0.508327	0.429101	1.57713	0.0786259	7.26991	7	1	20.5635	0.169462	0.0294481	1	0
2011	1.41638	-0.0390233	0.489002	0.410133	1.78699	0.107217	7.32058	7	1	20.6331	0.133812	0.0545881	0	0
2012	1.41023	-0.0507296	0.524999	0.441801	1.57284	0.0435928	7.2267	7	1	20.6666	-0.108931	0.0508891	0	0
2013	1.45067	0.0261841	0.288487	0.235372	2.76255	0.134128	7.88578	7	1	20.665	-0.20301	0.0350707	0	0
2014	1.34092	0.0263894	0.287856	0.236151	2.68397	0.163469	7.30325	7	1	19.781	0.16792	0.0995656	0	0
2015	1.26745	0.0184966	0.312126	0.266802	2.33786	0.129871	6.86983	7	1	19.8307	0.115934	0.111846	0	0
2016	1.3281	0.00200837	0.362828	0.302428	2.90665	0.252252	7.09759	7	1	19.978	0.209912	0.156716	0	0
2012	1.43052	-0.0121264	0.406293	0.339722	2.21959	0.113196	7.5447	8	0.696313	20.9351	0.147216	0.0591508	0	0
2013	1.22081	0.0269351	0.286178	0.235958	2.78778	0.0981336	6.66713	8	0.557123	20.9932	0.378404	0.063609	0	0
2014	1.28243	-0.0301165	0.461613	0.386253	1.77282	0.0912473	6.69732	7	1	21.9901	-0.167439	0.580358	0	0
2015	1.24189	-0.0301165	0.461613	0.387262	1.78828	0.0810605	6.4937	7	1	21.8343	-0.367596	0.628869	0	0
2016	1.30288	0.0087646	0.342052	0.285558	1.93703	0.0672454	7.00329	8	1	21.7789	-0.084083	0.596138	0	0
2012	1.44065	0.0071254	0.347093	0.290216	1.79148	0.0585379	7.71274	7	1	21.8719	0.463945	0.627001	0	1
2013	1.40698	-0.0569099	0.544003	0.460102	1.71682	0.0822501	7.17799	6	1	21.8478	0.109707	0.588867	1	1
2014	1.40388	-0.0628056	0.562133	0.476156	1.67661	0.0772563	7.13206	7	1	21.7542	-0.121387	0.536084	0	1
2015	1.08057	-0.0898098	0.645172	0.548453	1.7812	0.0891995	5.46267	4	1	20.6401	0.157853	0.21096	0	1
2016	1.15739	0.0181093	0.313317	0.261664	2.60698	0.0779862	6.28729	7	0.2616	20.7693	0.174587	0.19311	0	1
2011	1.06821	0.00037926	0.367837	0.315348	1.99718	0.0698316	5.7429	7	0.213052	21.2273	0.098711	0.245419	0	1
2012	1.10525	0.00965648	0.33931	0.284537	3.05846	0.14396	5.97496	7	0.211847	21.3167	0.116873	0.252276	0	1
2013	1.05334	-0.102656	0.684673	0.581809	1.51506	0.0533062	5.29072	7	0.213272	21.3831	0.060537	0.253699	0	1
2014	1.09	-0.0329383	0.47029	0.397494	1.8598	0.0641314	5.71979	13	1	21.4227	0.560187	0.240927	1	1
2015	1.02538	-0.0205198	0.432103	0.36501	1.91135	0.0822639	5.44177	13	1	22.0864	0.344578	0.477824	1	1
2016	0.937727	-0.0095267	0.398299	0.334943	1.87896	0.115682	5.03375	7	1	22.8253	0.573609	0.487858	0	1
2011	1.11918	-0.007938	0.393413	0.323248	1.33576	0.0253377	5.97075	5	1	20.2004	0.553542	0.200937	0	0
2015	1.12767	-0.0384013	0.487089	0.404804	1.88869	0.0769193	5.88599	4	1	20.3674	0.584878	0.31432	0	0
2011	1.29392	-0.00826946	0.394433	0.333992	1.323	0.0279566	6.86627	6	1	22.1528	-0.113121	0.403362	1	0
2012	1.02884	-0.0139406	0.411872	0.345797	1.16441	0.0142302	5.48404	7	1	22.1146	-0.517663	0.511948	1	0
2013	1.16418	-0.0626353	0.561609	0.471944	1.42134	0.0410135	5.96683	7	1	22.1342	1.12985	0.499978	1	0
2015	1.20285	0.042684	0.237749	0.199514	3.2423	0.225412	6.65305	6	0.502363	21.418	0.150078	0.141224	1	0
2016	1.26649	0.0459819	0.227608	0.179349	2.63698	0.250966	7.01611	6	0.502557	21.4078	-0.224806	0.129722	1	0
2013	1.15396	-0.0108104	0.402246	0.344275	2.27355	0.195248	6.1365	6	0.500245	21.5771	0.354816	0.246856	1	0
2014	1.13288	-0.0631719	0.563259	0.48047	2.10752	0.169794	5.81247	6	0.503667	21.7287	0.22328	0.229675	1	0
2015	1.18411	-0.085295	0.631289	0.538479	1.96919	0.190761	5.97146	4	1	20.2927	-0.231612	0.0856229	0	0
2016	1.17233	-0.085295	0.631289	0.53464	1.76066	0.112912	5.91538	4	1	20.3418	0.325342	0.095512	0	0
2011	1.18504	0.00880844	0.341917	0.285101	2.1447	0.0735199	6.388	4	0.981664	20.4586	0.193121	0.133832	1	0
2012	1.22181	0.00880844	0.341917	0.283346	2.44214	0.0844895	6.58007	4	0.643627	20.4488	0.242505	0.102933	1	0
2013	1.21785	-0.110509	0.708823	0.606328	1.59411	0.0597287	6.03018	6	1	20.5331	0.107413	0.47118	0	0
2014	1.30297	-0.04577	0.509748	0.427062	1.30203	0.0246742	6.72295	8	1	21.72	-0.374318	0.0694651	1	0
2015	1.04631	0.0122507	0.331333	0.274281	1.82865	0.0717261	5.67742	8	1	21.3127	0.143446	0.466357	1	0
2016	0.999163	0.00788545	0.344756	0.289828	2.48143	0.110815	5.41362	6	0.720896	22.2647	0.299375	0.219502	1	0
2011	1.00361	0.0459798	0.227614	0.181618	2.26996	0.0982254	5.58827	6	0.604603	22.5061	0.235437	0.278598	1	0
2012	1.18756	0.0277053	0.283809	0.238819	1.88735	0.0686327	6.49405	4	1	20.831	0.35211	0.138079	1	0
2013	1.09147	-0.0779273	0.608632	0.516947	1.67228	0.0519977	5.55692	5	1	20.9825	-0.053803	0.20138	1	0
2015	1.31748	-0.0181726	0.424885	0.357195	2.0633	0.0973511	6.93496	4	1	20.7881	-0.13566	0.0625797	0	0
2011	1.2324	-0.0188447	0.426952	0.359867	1.94396	0.0864249	6.49936	6	0.933268	21.4041	0.644615	0.296816	1	0
2012	1.24782	-0.0188447	0.426952	0.359614	2.11489	0.0691395	6.57765	6	0.903081	21.377	0.039112	0.274802	1	0
2013	0.982392	-0.0675943	0.576858	0.489146	2.14455	0.122807	5.06658	4	0.65249	21.9216	0.18891	0.307491	1	0
2014	1.01658	-0.0931162	0.655339	0.551365	1.62634	0.0778542	5.14869	4	0.757374	21.9805	-0.057383	0.415655	1	0
2015	1.17173	-0.00240586	0.376402	0.31401	2.31045	0.125385	6.26603	4	1	21.1942	0.083993	0.159886	0	0
2016	1.24984	-0.0149988	0.415126	0.348175	1.75686	0.11035	6.60673	4	1	21.3893	0.090395	0.273881	0	0
2011	1.23866	0.0184459	0.312282	0.252898	2.08696	0.0960928	6.71764	5	0.999208	21.7425	0.332575	0.381791	0	0
2012	1.19613	0.0571178	0.193365	0.15604	1.06294	0.00474679	6.69323	5	0.999278	21.8579	0.11041	0.368769	0	0
2013	1.12538	0.027173	0.285446	0.23733	1.08128	0.00734954	6.16031	5	0.946326	21.8399	-0.057204	0.296026	0	0
2014	1.19611	-0.0200246	0.43058	0.356843	1.69823	0.045564	6.30966	6	1	20.9261	0.449296	0.194405	1	0
2015	1.0764	-0.0734369	0.594824	0.4985	1.28303	0.0212149	5.50068	6	1	20.9487	0.008287	0.173155	1	0
2016	1.07002	-0.0110164	0.40288	0.332967	2.2242	0.0917628	5.70592	7	0.862789	21.3235	0.441412	0.305238	1	0
2011	1.21677	-0.154993	0.845612	0.712769	1.63037	0.227103	5.85658	6	1	20.7765	0.207349	0.430529	0	0
2012	1.20346	-0.10319	0.686317	0.57081	1.12045	0.00892939	5.99193	5	1	20.6206	-0.228318	0.33474	0	0
2013	1.14758	-0.0941947	0.658655	0.546955	1.31242	0.017224	5.7638	5	1	20.3883	-0.053772	0.112883	0	0
2014	0.990022	-0.0649729	0.568797	0.469461	2.03665	0.0537805	5.112	7	0.968271	21.719	0.146813	0.13467	1	0
2015	0.985422	-0.0350019	0.476636	0.392703	1.95856	0.107186	5.18905	8	0.968271	21.8954	0.519912	0.308798	1	0
2016	0.961726	-0.0150076	0.415153	0.341332	1.85367	0.0729709	5.13787	10	0.968271	21.8125	0.260192	0.250596	0	0
2011	0.956021	-0.114885	0.722277	0.607892	1.64621	0.10912	4.80008	7	0.968271	21.9651	0.293146	0.255122	0	0
2012	0.994137	-0.0313707	0.465469	0.38967	1.05276	0.00890856	5.2452	6	0.968271	22.7765	0.168207	0.246138	0	0
2013	1.17966	-0.148462	0.825527	0.700898	1.36232	0.0237028	5.7137	7	1	20.5182	0.323828	0.188601	0	0
2014	1.1877	-0.0784617	0.610276	0.518108	1.50532	0.0595035	6.01611	7	1	20.4973	0.6328	0.213517	0	0
2015	1.03585	-0.0759895	0.602674	0.504711	1.30459	0.0358664	5.29679	6	1	21.3896	0.609436	0.286178	0	0
2016	0.959327	-0.00585826	0.387018	0.326386	1.57455	0.0676561	5.15721	7	1	21.8749	0.85614	0.383111	0	0
2011	1.13077	0.0515253	0.210562	0.170564	1.98174	0.104886	6.30618	6	1	21.0918	-0.11195	0.309721	1	0
2012	1.02897	-0.0649648	0.568772	0.479484	1.73537	0.0484729	5.3011	5	1	21.2129	0.246916	0.393014	1	0
2013	1.10158	0.0438042	0.234305	0.190673	2.3694	0.186549	6.1102	5	1	21.1342	0.017665	0.331313	1	0
2015	1.08552	0.0184677	0.312215	0.260127	2.70438	0.276707	5.90984	6	1	21.412	0.050075	0.283296	1	0
2016	1.14216	0.0184677	0.312215	0.256493	2.58348	0.311884	6.20866	6	1	21.6365	0.688859	0.388163	1	0
2011	1.44153	0.00880844	0.341917	0.288729	2.89793	0.266369	7.72774	4	0.436051	20.9123	0.287951	0.0720238	1	1
2012	1.43303	-0.00736925	0.391664	0.331834	1.85474	0.0982925	7.58561	5	0.603644	20.9759	-0.004266	0.0694266	0	1
2013	1.26078	-0.0288716	0.457785	0.383691	1.63209	0.0665515	6.59455	6	0.25302	21.0962	0.005055	0.079713	0	1
2014	1.23083	0.00356829	0.358031	0.290808	1.66646	0.0909801	6.60088	6	0.456409	20.5853	-0.282317	0.10195	0	1
2015	1.18233	-0.0115546	0.404534	0.333137	1.67159	0.105773	6.27836	6	0.514668	20.7498	0.159971	0.155075	0	1
2016	1.17319	0.0257638	0.289779	0.235309	2.05931	0.154634	6.40792	7	0.447581	20.8178	0.119232	0.160154	0	1
2011	1.08678	-0.150838	0.832836	0.705708	1.47429	0.0818986	5.28876	5	1	20.9644	0.360844	0.202641	0	0
2012	1.2368	-0.0104711	0.401203	0.331937	2.02346	0.125914	6.5623	5	1	21.1154	0.21242	0.218312	0	0
2013	1.14379	-0.042427	0.499468	0.41692	1.5313	0.0552875	5.94955	6	1	21.2954	0.281982	0.25022	0	0
2014	1.17179	-0.0481578	0.51709	0.4333	1.72121	0.037403	6.06414	5	0.961793	20.6728	0.250759	0.226682	1	0
2015	1.12715	-0.061792	0.559016	0.469236	1.8071	0.0538384	5.78999	4	0.944377	20.6752	-0.06273	0.184119	0	0
2016	1.17474	-0.0425408	0.499818	0.418876	1.76876	0.0763652	6.10264	5	0.559129	20.7306	0.072162	0.17402	0	0
2011	1.05485	-0.0792895	0.981825	0.834559	1.40085	0.0680848	5.00501	6	0.389799	20.8643	0.362031	0.184586	0	0
2012	1.07769	-0.123161	0.747729	0.634976	1.44184	0.0639582	5.33641	6	0.392721	21.0437	-0.002743	0.291579	0	0
2013	1.07631	-0.020801	0.432967	0.362495	1.23146	0.0340202	5.69889	6	1	21.1908	0.232352	0.163532	1	0
2011	1.08958	-0.0268079	0.451439	0.37685	1.29004	0.0316543	5.74204	6	1	21.1798	-0.001162	0.115231	1	0
2012	1.08182	-0.0161816	0.418762	0.349038	2.06277	0.115989	5.74536	5	1	21.2287	-0.095584	0.129873	1	0
2013	1.23217	-0.0486007	0.518452	0.43521	1.74601	0.0891127	6.36003	5	1	21.2559	-0.188988	0.100887	1	0
2014	1.03662	-0.0372992	0.4837	0.405239	1.58116	0.0660424	5.43651	6	1	20.5864	0.107773	0.156766	1	0
2015	1.07652	-0.0147221	0.414275	0.342958	1.91777	0.0636224	5.72426	4	1	20.6345	0.155845	0.155384	1	0
2016	1.14384	-0.0695405	0.582843	0.489909	1.51831	0.0347368	5.84063	4	1	20.3149	0.034549	0.0305418	0	0
2011	1.11701	-0.0695405	0.582843	0.488898	1.55066	0.0392838	5.71098	4	1	20.3605	0.089469	0.0547811	0	0
2012	1.10897	0.0231734	0.297745	0.243029	1.50698	0.0361674	6.05474	9	0.576378	21.1462	0.083799	0.0876875	0	0
2014	1.30046	0.0465927	0.22573	0.184157	2.23336	0.111779	7.20419	8	0.292652	21.0397	0.257609	0.30237	1	0
2015	1.28222	0.0465927	0.22573	0.18255	2.39609	0.14298	7.1051	8	0.327561	21.1629	0.165418	0.442689	1	0
2016	1.25275	0.0452499	0.229859	0.189454	2.67494	0.198479	6.9374	8	0.211934	21.3374	0.256153	0.340105	0	0
2011	1.08671	-0.11629	0.726599	0.616651	1.48934	0.0422064	5.40079	4	0.208874	21.3226	0.000172	0.319927	0	0
2012	1.09736	-0.0857606	0.63272	0.535691	1.56633	0.0471407	5.55677	5	0.209096	21.4391	0.080452	0.384454	0	0
2013	1.11219	0.0293062	0.278886	0.230062	2.46318	0.121793	6.09989	10	1	21.6469	0.350066	0.174567	1	0
2014	1.09054	-0.0249877	0.445842	0.375205	1.93508	0.0967725	5.75415	10	1	21.89	0.266608	0.306595	1	0
2015	0.954609	-0.0511634	0.526333	0.441628	1.67961	0.0717521	4.98317	8	1	22.1507	0.232659	0.357839	1	0
2016	1.26223	-0.0260981	0.449256	0.370645	1.75108	0.111882	6.61534	5	1	20.4532	0.026402	0.250347	0	0
2011	1.1246	-0.156031	0.848803	0.721511	1.46683	0.0355236	5.4413	5	1	20.4861	-0.169393	0.317569	0	0
2012	1.1306	0.029649	0.277832	0.23152	2.57327	0.11925	6.19976	5	0.63853	20.6043	0.477031	0.301666	0	0
2013	1.4567	0.0376617	0.253193	0.215732	2.54408	0.169627	7.99337	6	1	20.5308	-0.02703	0.13977	0	0
2014	1.40428	-0.0620279	0.559741	0.480099	1.87618	0.105449	7.13809	4	1	21.1173	0.34398	0.39231	0	0
2015	1.30486	0.05496	0.2	0.169858	2.35832	0.143594	7.27792	4	1	21.1291	0.397051	0.626684	0	0
2016	1.22507	0.015014	0.322835	0.273021	1.63997	0.085817	6.62847	4	1	21.4325	0.159611	0.70563	1	0
2011	1.39609	0.0542174	0.202284	0.168587	2.38451	0.176118	7.77344	6	1	20.5538	0.257527	0.123362	1	0
2013	1.12551	0.0199626	0.307618	0.259027	2.32494	0.182827	6.12767	6	0.641062	20.6624	0.231767	0.120864	0	0
2014	1.25769	-0.0347362	0.475819	0.403938	1.91121	0.110102	6.55098	5	1	20.5454	0.149542	0.163288	1	0
2015	1.17247	-0.0303111	0.462211	0.39313	1.60546	0.0666228	6.14426	7	1	20.5597	0.249189	0.148816	1	0
2016	1.19787	-0.0845158	0.628892	0.531161	1.64161	0.0957362	6.04015	4	1	21.2932	0.335508	0.197377	0	0
2011	1.21538	-0.0258125	0.448378	0.375485	1.77692	0.136388	6.38045	4	1	21.6955	0.171743	0.42303	0	0
2012	1.18381	0.00646537	0.349122	0.289887	2.33107	0.120002	6.37035	9	1	22.5661	0.121807	0.416562	0	0
2013	1.10519	-0.0611233	0.55696	0.473983	2.03929	0.045636	5.6856	7	1	22.6534	0.244358	0.470371	0	0
2014	1.16979	0.0308308	0.274198	0.225941	2.82186	0.0799989	6.41477	8	1	22.789	0.139623	0.510156	0	0
2015	1.11404	-0.00961456	0.398569	0.331752	2.21185	0.058572	5.93722	8	1	22.9316	0.037022	0.41757	0	0
2016	1.15398	0.0219096	0.301631	0.252246	2.30638	0.0832872	6.28735	6	1	21.4601	0.009385	0.109082	0	0
2011	1.18764	-0.0361407	0.480138	0.40677	1.73252	0.0565957	6.19461	6	1	21.4743	0.006062	0.0979053	0	0
2012	1.22438	0.0136944	0.326893	0.271891	2.07505	0.091761	6.61813	5	1	21.5514	0.06227	0.129507	0	0
2013	1.21173	0.0278093	0.283489	0.23444	1.76921	0.0415596	6.62334	5	1	21.6329	0.129086	0.143519	0	0
2014	1.07491	-0.0762578	0.603499	0.505314	1.37654	0.0128836	5.48347	5	1	21.0702	0.0428	0.0894917	1	0
2015	0.982943	-0.0499989	0.522752	0.438183	1.49314	0.0329274	5.12639	5	1	21.1663	0.070891	0.105904	1	0
2016	1.04436	-0.035707	0.478804	0.398662	1.71187	0.0599944	5.48097	4	0.522058	21.7669	0.554028	0.165809	0	0
2012	1.04022	-0.0181767	0.424898	0.357419	1.89093	0.0919978	5.52594	4	0.500062	22.0248	0.161317	0.327152	0	0
2014	1.04458	0.0160014	0.319799	0.265263	2.16282	0.0918288	5.68369	5	0.511826	22.0149	0.035944	0.285346	1	0
2015	1.24432	-0.102609	0.684528	0.578498	1.7394	0.0545272	6.18561	5	0.85612	20.8915	0.357089	0.234488	0	0
2016	1.22404	-0.0347362	0.475819	0.398507	1.98268	0.0793165	6.38278	5	0.646071	21.0825	0.527784	0.292448	0	0
2011	1.28001	-0.0347362	0.475819	0.397033	1.60852	0.0456389	6.66252	5	0.635203	21.5419	0.362617	0.332806	0	0
2012	1.25769	-0.0347362	0.475819	0.390596	1.83582	0.0417909	6.55098	5	0.597201	21.8306	0.166125	0.234999	0	0
2013	1.28877	-0.0727799	0.592804	0.498845	1.73944	0.0369718	6.52623	6	0.370712	22.0055	0.237188	0.499846	1	0
2014	1.01701	-0.00223033	0.990868	0.840112	1.50176	0.0439961	4.83454	4	0.360305	21.6212	-0.146013	0.30038	1	0
2015	1.15024	-0.0301597	0.461746	0.390754	2.33852	0.112122	6.03327	5	1	20.8397	0.364043	0.0956168	0	0
2016	1.15372	-0.0235427	0.441398	0.372787	1.71045	0.0744734	6.07928	5	1	20.9769	0.333673	0.127632	0	0
2011	1.07544	-0.00590912	0.387174	0.32246	1.48319	0.0472922	5.75446	5	1	21.2524	0.391578	0.236422	0	0
2012	1.08352	-0.0189874	0.427391	0.357844	1.55345	0.0552548	5.7427	7	1	21.9891	0.831693	0.256256	0	0
2013	1.04603	-0.0418088	0.497567	0.420932	2.1959	0.119394	5.46682	8	1	22.2177	0.112961	0.191254	0	0
2014	1.10999	0.0544332	0.20162	0.151793	4.53886	0.053035	6.20666	4	1	20.5153	0.112754	0.0832077	0	0
2015	1.19778	0.0602521	0.183726	0.134783	3.92773	0.440293	6.71927	8	1	21.0753	0.158121	0.293772	0	0
2016	1.08432	0.0402983	0.245085	0.190428	3.04377	0.295859	6.00065	7	1	21.2814	0.672316	0.376803	0	0
2011	1.14893	0.0567415	0.194522	0.154995	4.51418	0.0548351	6.43186	7	1	21.4286	0.066223	0.449342	0	0
2012	1.12226	-0.0384013	0.487089	0.402231	1.87107	0.167309	5.85906	4	1	21.2302	0.097102	0.335395	0	0
2013	1.01417	-0.0384013	0.487089	0.41265	1.96764	0.148774	5.32068	4	1	20.9591	0.01909	0.0707634	1	0
2014	0.994298	-0.00136629	0.373205	0.318566	2.35354	0.0801851	5.35369	4	1	20.9641	0.188645	0.0727648	1	0
2015	1.18746	0.0134188	0.32774	0.279358	2.08078	0.121435	6.42298	5	1	21.4763	0.368692	0.419758	1	0
2016	1.3273	0.000497674	0.367473	0.311909	2.41662	0.142445	7.08518	6	0.344986	21.0858	2.96564	0.437896	0	0
2011	1.18963	0.00232184	0.361864	0.311124	2.07869	0.102728	6.38088	5	0.897304	21.4826	0.735072	0.458394	0	0
2012	1.1429	-0.00943231	0.398008	0.333593	2.16702	0.112452	6.08597	8	1	20.1098	-0.039061	0.133097	1	0
2013	1.06008	0.00730887	0.346529	0.289264	2.55819	0.144272	5.72912	8	1	20.181	0.221255	0.162849	1	0
2014	1.13454	0.0039699	0.356796	0.294134	2.32119	0.20556	6.1024	8	1	20.1797	-0.200395	0.154775	1	0
2011	1.17751	0.00857785	0.342627	0.281495	1.91445	0.114871	6.34756	10	1	20.2041	0.073893	0.162471	1	0
2012	1.08308	0.0379396	0.252338	0.203632	2.32071	0.260081	5.98326	7	1	20.1864	-0.032016	0.144293	1	0
2013	1.23344	-0.0808559	0.617638	0.520411	1.70888	0.108327	6.22512	6	0.782256	21.0516	-0.076737	0.229098	0	0
2014	1.17688	-0.153747	0.841781	0.711502	1.46733	0.0769327	5.68267	6	0.853212	21.1784	0.25196	0.28049	0	0
2015	1.16146	-0.153747	0.841781	0.708662	1.39228	0.0399902	5.61371	6	0.770985	21.2364	0.231466	0.275803	0	0
2016	1.14499	-0.0991246	0.673815	0.563696	1.55127	0.0871867	5.73316	7	0.755512	21.5634	-0.075405	0.198743	0	0
2011	1.17683	-0.0991246	0.673815	0.565082	1.64292	0.126607	5.88284	7	0.778393	21.7302	-0.013252	0.258778	0	0
2012	1.12092	0.0112334	0.334461	0.280455	2.42475	0.217722	6.06394	9	1	21.0772	0.12073	0.413945	1	0
2013	1.18328	0.00547128	0.352179	0.296569	1.32812	0.0540153	6.36289	8	1	21.1683	0.064861	0.422468	1	0
2014	1.12197	0.00547128	0.352179	0.297514	1.74524	0.0759726	6.04375	8	1	21.2868	0.126095	0.440827	1	0
2015	1.01866	0.0205407	0.30584	0.251437	2.09374	0.172982	5.56536	8	1	21.3762	0.020922	0.446166	1	0
2016	1.06675	-0.0224295	0.437975	0.361811	1.79158	0.180666	5.64407	6	1	20.6873	-0.034602	0.197764	1	0
2011	0.99748	-0.0538822	0.534693	0.44522	1.45921	0.0841148	5.18493	7	0.994542	20.7772	0.387434	0.227913	0	0
2012	0.927148	-0.0177956	0.423726	0.349522	2.45104	0.26579	4.95255	5	0.954609	21.1755	0.383799	0.412722	0	0
2013	1.09769	-0.0329458	0.470313	0.386585	1.66301	0.121445	5.75828	6	1	19.7687	0.020351	0.257807	1	0
2014	1.13868	0.0118443	0.332582	0.267806	1.94864	0.131765	6.15972	5	1	19.8602	0.215364	0.282993	1	0
2015	1.09996	-0.061792	0.559016	0.469732	1.70219	0.151063	5.65759	4	1	20.77	0.079408	0.350615	0	0
2016	1.17311	0.0256069	0.290262	0.240217	2.21873	0.172107	6.40671	5	1	20.9274	0.143071	0.420989	0	0
2011	1.19252	-0.0268474	0.45156	0.379322	1.55291	0.0705762	6.2605	5	0.845872	20.9663	0.037721	0.399737	0	0
2012	1.17813	0.00976356	0.33898	0.281139	2.41086	0.161297	6.35647	4	0.829635	21.1988	0.254062	0.426415	0	0
2013	1.05304	-0.0147221	0.414275	0.345083	2.01798	0.101448	5.60451	4	0.483061	22.3078	1.02123	0.247427	0	0
2014	1.25211	0.0440412	0.233576	0.181422	3.15435	0.172902	6.92722	7	1	21.3587	-0.325993	0.241118	0	0
2015	1.10672	0.0124642	0.330676	0.2748	1.91783	0.101462	5.99504	7	0.567855	21.8011	0.77602	0.286113	0	0
2016	1.13501	0.00487702	0.354007	0.296255	2.13515	0.130635	6.10895	7	0.505026	21.8885	0.162373	0.272676	0	0
2015	1.20407	0.0132397	0.328291	0.272057	1.80108	0.0785654	6.50927	6	1	20.0111	0.083373	0.263922	1	0
2016	1.12258	-0.00992633	0.399527	0.332387	1.7838	0.0780138	5.97964	6	1	20.2191	-0.105837	0.367469	1	0
2011	1.0133	0.0103607	0.337144	0.277683	2.37542	0.184182	5.49702	5	1	20.3519	0.383861	0.42834	1	0
2012	1.16442	-0.0163112	0.419161	0.350824	2.25166	0.150219	6.16539	9	1	21.4694	0.548328	0.64774	0	0
2013	1.14278	-0.0443435	0.505361	0.42195	2.24474	0.322852	5.93666	12	1	21.8364	0.647808	0.659586	0	0
2014	1.05428	-0.0261183	0.449318	0.374458	2.10505	0.286621	5.5668	13	1	21.9081	-0.023658	0.623144	0	0
2015	1.06055	-0.0507814	0.525158	0.441955	1.80035	0.0890218	5.50569	9	1	22.0703	-0.3495	0.472703	0	0
2016	1.16903	0.0178589	0.314087	0.261155	1.58891	0.152748	6.34751	5	1	20.2207	0.023552	0.141676	0	0
2011	1.07505	-0.0350965	0.476927	0.395413	1.49947	0.136094	5.63658	5	1	20.7408	0.298079	0.404454	1	0
2012	1.00089	-0.127656	0.761551	0.646552	1.21821	0.0297284	4.97006	5	1	21.2561	0.342068	0.390072	1	0
2013	0.999078	-0.00654625	0.389134	0.327789	2.09538	0.116266	5.35921	5	1	21.681	0.336482	0.415422	1	0
2014	1.19447	-0.0909804	0.648771	0.554112	1.45871	0.0486879	5.99799	8	1	21.1084	0.013839	0.336271	0	0
2015	1.09059	-0.108927	0.703958	0.595664	1.09107	0.00870212	5.44368	6	0.745168	21.5373	0.205187	0.333504	0	0
2016	1.29681	0.0396674	0.247025	0.204309	2.33285	0.119715	7.14416	6	1	19.8673	-0.2235	0.101672	1	0
2011	1.22643	-0.0941947	0.658655	0.555604	1.49141	0.0398493	6.13609	5	1	20.262	1.15254	0.314234	0	0
2012	1.20819	-0.0941947	0.658655	0.553399	1.50475	0.12633	6.05001	5	1	20.4508	0.655036	0.301805	0	0
2013	1.31029	-0.0318508	0.466946	0.390823	1.9353	0.103067	6.82843	5	1	20.5909	-0.166912	0.330891	0	0
2014	1.19397	-0.00596421	0.387344	0.32063	2.19344	0.152273	6.36408	7	1	20.894	-0.139413	0.147575	0	0
2015	1.07251	-0.00519271	0.999978	0.849346	1.39388	0.0400259	5.06424	5	0.511993	20.7633	0.801395	0.176491	0	0
2016	1.04378	-0.151318	0.834313	0.704094	1.39885	0.0454161	5.09449	4	0.513127	20.8717	-0.020443	0.218024	0	0
2011	1.07061	-0.0435318	0.502865	0.42881	1.50747	0.084434	5.58235	5	0.503169	21.1086	0.123087	0.145854	0	0
2012	1.08065	-0.065352	0.569963	0.482073	1.44734	0.0523158	5.55051	4	1	20.3816	0.716267	0.249807	1	0
2013	1.14604	-0.065352	0.569963	0.482073	1.94847	0.154377	5.86781	4	1	20.632	0.363743	0.337546	1	0
2014	0.983327	-0.0158771	0.909831	0.77625	1.33038	0.0548931	4.75764	5	1	20.9417	0.329722	0.485485	1	0
2015	1.21526	0.0163821	0.318628	0.259422	1.23383	0.0376007	6.58376	6	1	20.4226	0.007433	0.468748	0	0
2016	1.30689	0.0163821	0.318628	0.259364	1.54424	0.0875143	7.06613	6	0.968946	20.9426	-0.048097	0.625164	0	0
2012	1.30121	0.0055821	0.351839	0.294581	1.85643	0.110109	6.97732	6	0.936148	20.5773	0.08531	0.44377	1	0
2013	1.13733	-0.0547087	0.537235	0.448432	1.61346	0.0893664	5.86773	5	1	19.8874	0.152948	0.128186	1	0
2014	1.09709	-0.0862712	0.63429	0.534333	1.29246	0.0423259	5.55366	5	0.899654	19.9719	0.288266	0.16501	1	0
2011	1.04191	-0.0644635	0.567231	0.472042	1.63016	0.0846363	5.36565	4	0.849537	20.0674	0.230639	0.175462	1	0
2012	1.22383	-0.0644635	0.567231	0.477168	1.61701	0.0548351	6.2491	4	0.629632	20.1797	0.316658	0.206283	1	0
2013	1.06978	-0.0644635	0.567231	0.478059	1.63697	0.05023	5.501	4	0.548591	20.3472	0.561908	0.265513	1	0
2014	1.1223	-0.00199843	0.375149	0.309336	2.12729	0.0808816	6.01257	4	1	20.3228	0.080421	0.125081	1	0
2015	1.08598	0.019344	0.30952	0.254009	2.20392	0.0889591	5.91609	5	1	20.4986	0.071967	0.153819	1	0
2016	1.04813	-0.0154087	0.416386	0.340724	2.36424	0.136005	5.57682	4	0.442516	21.7475	0.398579	0.185809	1	0
2011	1.41291	-0.0456254	0.509303	0.424751	2.04992	0.197824	7.26737	8	1	21.0728	0.359117	0.206403	0	1
2012	1.29546	-0.0053506	0.385457	0.319303	2.18104	0.0763629	6.88941	8	1	21.2212	0.224103	0.21867	0	1
2013	1.43324	-0.00695968	0.390405	0.325525	2.08641	0.219625	7.58915	8	1	21.4385	0.151506	0.302172	0	1
2014	1.41936	-0.0333617	0.471592	0.397467	2.08988	0.107364	7.36677	8	1	21.5684	0.129058	0.325165	0	1
2015	1.23819	-0.071817	0.589843	0.489636	1.71747	0.0824468	6.28673	9	1	21.8649	0.220993	0.269029	1	1
2016	1.23873	-0.0068073	0.389936	0.319194	1.52485	0.0711443	6.59018	6	1	20.7845	-0.140773	0.283153	0	1
2011	1.05506	0.00195616	0.362988	0.296895	2.50403	0.196709	5.6812	6	1	21.5253	-0.112322	0.381393	0	0
2012	1.13007	-0.00451454	0.382886	0.31277	2.07692	0.138085	6.04167	9	1	21.8366	2.90998	0.456629	0	0
2013	0.948066	-0.00105357	0.372243	0.302001	2.40212	0.235127	5.1158	7	1	22.783	0.285368	0.571387	0	0
2014	1.25802	-0.0341167	0.473914	0.394925	2.16405	0.22596	6.55556	6	0.644598	20.8958	0.145532	0.174056	1	0
2012	1.31116	-0.0302009	0.461873	0.380888	1.58553	0.0742417	6.84113	5	0.633081	21.0159	0.21165	0.194828	1	0
2013	1.42102	-0.0302009	0.461873	0.389006	1.64408	0.0864205	7.39278	5	0.641934	21.1857	0.180178	0.257724	1	0
2012	1.33751	-0.0572045	0.544909	0.454143	1.518	0.0487006	6.8367	5	0.655999	21.3135	0.112972	0.284347	1	0
2013	1.42627	-0.0202137	0.431161	0.357643	1.73341	0.0689524	7.47604	5	0.671872	21.439	0.286579	0.288954	1	0
2014	1.07923	0.0260209	0.288989	0.235033	1.70529	0.0582821	5.90952	7	1	20.4292	0.235902	0.141817	0	0
2015	1.06853	0.014741	0.323675	0.263219	1.93135	0.100484	5.80439	8	1	20.5532	0.123848	0.146221	0	0
2012	1.08083	0.0467756	0.225167	0.181141	3.93788	0.00523834	6.01136	8	0.999007	20.7537	0.000422	0.143916	0	0
2016	1.02079	0.0347454	0.26216	0.213971	3.49141	0.308163	5.63455	6	0.979475	21.4386	0.329735	0.130257	0	0
2012	1.16891	-0.00777315	0.392906	0.326729	2.6369	0.199983	6.22685	5	0.411735	20.4923	0.024988	0.187467	1	0
2013	1.19558	-0.0210375	0.433695	0.362002	2.6	0.186654	6.30232	5	0.381319	20.6164	0.371494	0.279686	1	0
2014	1.24216	-0.0295958	0.460012	0.390499	2.1545	0.14006	6.49754	8	0.340303	20.6719	-0.046282	0.302801	1	0
2015	1.18604	-0.0592098	0.551076	0.468363	1.89152	0.133392	6.08756	8	0.338281	20.738	0.010691	0.350985	1	0
2016	1.18604	-0.0592098	0.551076	0.469132	2.01404	0.120678	6.08756	8	0.340343	20.7321	0.14921	0.34152	1	0
2012	1.35647	-0.0211356	0.433996	0.367785	2.55104	0.214506	7.11708	8	1	20.3117	0.309433	0.0632109	1	0
2013	1.28814	0.023176	0.297737	0.248542	2.54473	0.11377	7.00471	8	1	20.6029	0.363456	0.283071	1	0
2014	1.25061	0.0157829	0.320471	0.255697	2.67996	0.207026	6.76673	8	1	20.995	0.280202	0.460055	1	0
2015	1.26416	0.041549	0.241239	0.184191	3.05898	0.224635	6.97849	8	1	21.1799	0.19213	0.521142	1	0
2012	1.09755	-0.0293398	0.951229	0.810774	1.69178	0.0415496	5.21812	7	0.323418	20.9092	-0.068947	0.229727	0	0
2013	1.04232	-0.0688959	0.580861	0.492738	2.10815	0.0665573	5.35224	9	0.318741	21.7083	0.707598	0.417123	0	0
2014	1.04695	-0.0219254	0.436425	0.367064	2.46842	0.122752	5.54579	4	0.23835	21.9227	-0.407504	0.257089	0	0
2015	1.13419	-0.0484027	0.517843	0.438268	1.62489	0.0423386	5.87767	5	1	21.521	0.355666	0.244374	1	0
2016	1.05074	-0.0147221	0.414275	0.346125	1.95519	0.0693335	5.59278	4	1	22.2889	0.268238	0.113698	0	0
2012	1.12959	-0.0147221	0.414275	0.351229	1.77701	0.0545534	5.99486	4	0.847619	22.4158	0.556913	0.0772972	0	0
2013	1.05014	0.00459962	0.35486	0.300406	1.92389	0.154475	5.66629	10	0.811696	21.7364	0.240016	0.329561	1	0
2014	1.03588	0.0252841	0.291254	0.226654	2.00121	0.167405	5.67598	10	0.925097	22.0858	0.95729	0.475646	1	0
2015	0.998597	0.044138	0.233278	0.182578	2.49644	0.162189	5.55351	10	0.931034	22.3083	0.444187	0.514995	1	0
2016	0.974776	0.0438893	0.234043	0.1806	2.22343	0.174403	5.42339	8	0.942544	22.6377	0.492122	0.581935	1	0
2012	0.959003	0.0268165	0.286542	0.225629	1.7167	0.0849337	5.27318	14	0.935081	23.1792	0.313928	0.488396	1	0
2013	1.06485	0.00327124	0.358945	0.30061	2.05672	0.163841	5.73736	5	0.65384	22.1998	0.293206	0.640136	0	0
2014	1.35646	-0.0211642	0.434084	0.359038	1.88691	0.0975778	7.11685	5	1	20.021	-0.048137	0.29715	0	0
2015	1.2437	-0.061344	0.557638	0.46795	2.00675	0.174512	6.35945	5	1	20.1655	0.651796	0.379654	0	0
2016	1.31407	-0.0246688	0.444861	0.370437	1.64978	0.0405677	6.88401	6	0.893855	20.7842	0.383388	0.4509	0	0
2012	1.25029	-0.0141391	0.412482	0.337209	1.9955	0.0702409	6.61326	5	0.70283	21.0127	0.154967	0.555464	0	0
2013	1.18053	-0.0149908	0.415101	0.340058	1.62504	0.0498126	6.25341	6	0.433835	21.7433	0.683868	0.398235	1	0
2012	1.19319	0.0384067	0.250902	0.199499	2.69785	0.177254	6.5786	5	1	20.3504	0.000439	0.166467	0	0
2013	1.19181	0.0489053	0.218618	0.174834	2.44629	0.0982878	6.62585	4	0.962311	20.6422	0.04942	0.311849	0	0
2014	1.02605	-0.0491342	0.520093	0.433064	1.80779	0.0512944	5.34171	5	0.716027	20.7654	-0.131862	0.29374	0	0
2015	1.09368	-0.0405681	0.493752	0.41275	1.76832	0.0487883	5.70822	5	0.613625	20.862	0.132044	0.338537	0	0
2012	1.14117	-0.0473963	0.514749	0.429168	1.81317	0.0820859	5.91621	6	1	19.5742	0.222674	0.0670471	0	0
2013	1.05647	-0.058526	0.548973	0.465654	1.73751	0.112469	5.4576	7	1	21.4512	5.80171	0.33345	0	0
2014	1.30568	0.0140997	0.325647	0.271704	2.28222	0.195536	7.04719	9	1	20.4714	-0.137818	0.305539	1	0
2015	1.4621	0.0479231	0.221639	0.182142	2.99222	0.293046	8.09181	6	1	20.5425	-0.060782	0.330812	1	0
2016	1.21349	0.0130288	0.32894	0.274164	2.32901	0.183084	6.55765	10	1	20.9238	0.241157	0.530022	1	0
2012	1.38323	-0.10206	0.682843	0.57937	1.80734	0.174028	6.83903	4	1	20.4082	0.234944	0.105962	0	0
2013	1.3156	-0.0217636	0.435927	0.36643	1.66438	0.0894009	6.90671	4	1	20.6378	0.407126	0.147317	0	0
2014	1.42636	-0.0200492	0.430656	0.35822	1.61835	0.105375	7.47743	5	1	21.5267	0.283515	0.210058	0	0
2012	1.15692	-0.09455	0.659748	0.55315	1.21827	0.0249204	5.80657	5	1	20.9416	0.083071	0.315808	1	0
2013	1.0651	-0.0482711	0.886442	0.75172	1.45689	0.0531691	5.13888	5	1	21.2033	0.562641	0.323901	1	0
2014	1.0684	-0.0140843	0.412313	0.33726	1.82162	0.0956133	5.68539	9	1	20.9393	0.367638	0.407021	1	0
2015	1.04968	-0.0041866	0.381878	0.306236	2.51593	0.192772	5.62876	9	1	21.3941	0.516368	0.435279	1	0
2016	1.03452	-0.021266	0.434397	0.351243	2.1386	0.260463	5.4853	8	1	22.3875	0.7142	0.544421	1	0
2012	0.940956	-0.0938591	0.657623	0.557707	1.76443	0.157672	4.78913	8	1	22.8293	1.16448	0.45607	1	0
2013	1.14474	-0.0283384	0.456145	0.387568	1.52178	0.0645717	6.01341	8	1	20.9154	0.213493	0.082942	1	0
2014	1.15195	0.045939	0.22774	0.187146	2.14033	0.0876965	6.3938	9	1	20.9936	0.420335	0.421998	1	0
2012	1.26681	0.0465935	0.225727	0.17942	2.81351	0.0732318	7.02132	7	1	21.2773	0.133205	0.547377	0	0
2013	1.13577	-0.0338732	0.473165	0.390351	2.03584	0.0418283	5.94509	5	1	21.8472	0.539888	0.500972	0	0
2014	0.92726	-0.13825	0.794126	0.666788	1.63818	0.0810931	4.60538	5	1	22.0566	0.129771	0.378781	0	0
2015	1.20291	0.0427998	0.237393	0.197175	1.84655	0.144295	6.65399	4	1	20.9537	0.521903	0.268973	1	0
2016	1.14586	0.0427998	0.237393	0.190646	2.29297	0.221165	6.34515	4	1	21.5238	-0.031322	0.234724	1	0
2012	1.10303	-0.0652335	0.569599	0.484034	1.76738	0.0800825	5.65954	5	1	20.8381	0.107017	0.141352	1	0
2013	1.02611	-0.0945087	0.659621	0.56167	1.48725	0.0334535	5.18925	5	1	20.9106	-0.00777	0.136287	1	0
2014	0.986158	-0.0604312	0.554831	0.461292	1.60939	0.0395723	5.10796	5	1	20.9484	0.001894	0.144543	1	0
2015	0.955253	-0.0948952	0.660809	0.563315	1.62874	0.0795744	4.85364	6	1	21.4382	0.241271	0.180453	1	0
2016	1.32822	-0.0748649	0.599216	0.510197	1.71739	0.0860796	6.70642	5	1	20.9541	0.205951	0.0504819	0	0
2012	1.17781	-0.0748649	0.599216	0.510197	1.62986	0.0881885	5.9832	5	1	20.9861	0.022697	0.039823	0	0
2013	1.04434	-0.0268979	0.451716	0.381001	1.5285	0.0739974	5.51374	5	0.600277	20.7619	0.081322	0.0610194	1	0
2014	1.15858	-0.00202702	0.375237	0.315045	1.63829	0.0926949	6.19983	5	0.584684	20.8295	0.06143	0.0612075	1	0
2015	1.10455	-0.00525308	0.385157	0.3236	1.556	0.0994879	5.90704	5	1	20.8672	-0.117567	0.066321	1	0
2016	1.13456	-0.00525308	0.385157	0.328305	1.51618	0.0945494	6.06155	5	1	21.5532	0.210648	0.1892	1	0
2014	1.17697	-0.0564376	0.542551	0.457747	1.4645	0.0889503	6.0548	5	1	20.393	0.045738	0.0692651	1	0
2015	1.1145	-0.0634556	0.564132	0.473037	1.69045	0.13222	5.722	5	1	20.4393	-0.034131	0.0728941	1	0
2016	1.31026	0.0228062	0.298874	0.248133	2.42823	0.0778618	7.1199	5	0.491807	21.4509	1.66265	0.380112	0	0
2012	1.34833	0.0404806	0.244525	0.205004	2.16464	0.0634916	7.42699	6	1	19.7306	0.248448	0.178394	0	0
2013	1.2897	-0.0710036	0.587342	0.49462	1.37625	0.021826	6.53885	5	1	19.9772	0.393662	0.282642	0	0
2014	1.17816	-0.122006	0.744175	0.630843	1.21551	0.0117486	5.80257	6	1	21.4487	2.07892	0.404979	0	0
2015	1.09549	-0.122006	0.744175	0.629981	1.37687	0.0117771	5.42209	6	1	21.8623	1.49555	0.284344	0	0
2016	0.955366	-0.0972326	0.667997	0.570039	1.28997	0.0390578	4.84738	4	1	20.5093	0.172101	0.183623	1	0
2012	1.29296	-0.064803	0.568275	0.483872	1.50104	0.0497981	6.58326	8	1	20.759	0.301727	0.292821	1	0
2013	1.20274	-0.0498616	0.52233	0.441162	1.7445	0.0817808	6.2094	7	1	20.8087	-0.009781	0.281451	1	0
2014	1.10484	-0.0617809	0.558982	0.477205	2.25594	0.14728	5.68142	8	1	20.9145	0.032531	0.297453	1	0
2015	1.24132	0.0235222	0.296672	0.244193	3.33266	0.273544	6.75831	6	1	20.5517	0.381177	0.318179	0	0
2016	1.06517	-0.0102134	0.40041	0.330025	2.29034	0.181782	5.68434	4	1	20.8397	0.663862	0.411439	0	0
2012	1.00298	-0.105555	0.693587	0.583733	1.67115	0.0911243	5.0459	6	1	20.9747	-0.080604	0.566486	0	0
2013	1.00575	-0.0721984	0.591016	0.491278	1.71514	0.0824095	5.16458	6	1	21.6131	1.23907	0.705385	0	0
2014	1.17892	0.0243988	0.293977	0.242278	1.94036	0.124072	6.43168	7	1	22.0526	1.233	0.532057	0	0
2015	1.12868	-0.0164371	0.419548	0.348584	1.73184	0.0995278	5.98291	7	1	22.1619	0.353092	0.603959	0	0
2016	1.16703	-0.0572045	0.544909	0.459063	1.92474	0.0626415	6.00302	5	1	21.0947	0.45384	0.491186	1	0
2012	1.19846	-0.0579962	0.547344	0.469988	1.72548	0.0479662	6.15333	5	1	21.3161	0.225995	0.56297	1	0
2013	1.20447	0.0305441	0.27508	0.226891	2.49589	0.111167	6.59865	6	1	20.9953	0.755225	0.165745	0	0
2014	1.11623	0.0305441	0.27508	0.227265	2.33002	0.153914	6.12719	6	1	21.2514	1.08173	0.223625	0	0
2015	1.14491	0.0490852	0.218065	0.173272	2.98965	0.230248	6.37118	5	1	21.5194	0.189489	0.169435	0	0
2016	1.24998	-0.0147221	0.414275	0.341407	1.62751	0.0726172	6.60883	4	1	20.2687	0.277716	0.0932519	0	0
2012	1.19238	-0.0089918	0.396654	0.327593	1.77999	0.0623593	6.3417	4	1	20.4225	0.108599	0.170431	0	1
2013	1.25842	-0.0333443	0.471539	0.392349	1.71167	0.0765668	6.56127	7	1	20.4151	0.563761	0.21045	0	1
2014	1.14169	-0.0226033	0.43851	0.370719	1.76606	0.0857446	6.02254	7	1	20.5686	0.109819	0.269253	0	1
2015	1.06575	0.0138318	0.32647	0.271652	1.99674	0.117916	5.78597	7	1	20.6438	0.078872	0.270091	0	1
2016	1.00575	-0.0203072	0.431449	0.363304	2.12656	0.145636	5.34305	6	1	20.8481	0.014047	0.317989	0	1
2013	1.22842	-0.0904088	0.647014	0.54264	1.52307	0.0620496	6.16114	4	1	20.356	0.233623	0.279388	0	0
2014	1.10348	-0.119071	0.73515	0.622229	1.51921	0.063856	5.46887	7	1	20.9459	0.3733	0.292141	0	0
2015	1.1183	-0.10401	0.688839	0.578016	1.51973	0.0553935	5.59023	9	1	21.4739	0.152766	0.380686	0	0
2016	1.30254	-0.046598	0.512294	0.426371	1.48043	0.100847	6.71676	10	1	21.5584	0.239112	0.410943	0	0
2012	1.29154	-0.0675078	0.576592	0.486489	1.12935	0.0114928	6.56383	6	1	21.5428	0.115764	0.254827	1	0
2013	1.15006	-0.072939	0.593293	0.496322	1.62842	0.0755253	5.85729	5	0.996173	21.6182	-0.047596	0.377237	0	0
2014	1.11958	-0.03376	0.472817	0.392423	1.81777	0.0778346	5.86455	4	0.998963	21.6612	0.150061	0.399647	0	0
2015	1.16202	0.0372004	0.254611	0.204582	2.13679	0.108199	6.40465	6	1	20.565	0.235357	0.121392	0	0
2016	1.12773	-0.0382898	0.486746	0.402685	1.64867	0.236877	5.88674	6	1	20.6241	-0.083764	0.126256	0	0
2012	1.27062	-0.0101525	0.400223	0.331617	1.83669	0.0904367	6.7371	7	1	20.9104	-0.238127	0.0531732	0	0
2013	1.3015	0.0061483	0.350097	0.300431	1.54966	0.0575877	6.98193	7	1	20.9585	0.109514	0.0733261	0	0
[truncated: 847 more rows]
